# Supplementary material for: Detection of American Football Head Impacts Using Biomechanical Features and Support Vector Machine Classification
Source: Sci Rep. 2017 Dec 21;8:855. doi: 10.1038/s41598-017-17864-3 (PMC5762632; doi:10.1038/s41598-017-17864-3)
Supplement: Supplementary file 2 — Supplementary Dataset 1 [file 41598_2017_17864_MOESM2_ESM.xlsx]

## Sheet: Feature Matrix Training
'lin vel peak 1'	'lin vel peak 2'	'lin vel peak 3'	'lin vel peak 4'	'lin acc peak 1'	'lin acc peak 2'	'lin acc peak 3'	'lin acc peak 4'	'ang vel peak 1'	'ang vel peak 2'	'ang vel peak 3'	'ang vel peak 4'	'ang acc peak 1'	'ang acc peak 2'	'ang acc peak 3'	'ang acc peak 4'	'lin acc dur 1'	'lin acc dur 2'	'lin acc dur 3'	'lin acc dur 4'	'ang acc dur 1'	'ang acc dur 2'	'ang acc dur 3'	'ang acc dur 4'	'lin acc x PSD 10Hz'	'lin acc x PSD 20Hz'	'lin acc x PSD 30Hz'	'lin acc x PSD 40Hz'	'lin acc x PSD 50Hz'	'lin acc x PSD 60Hz'	'lin acc x PSD 70Hz'	'lin acc x PSD 80Hz'	'lin acc x PSD 90Hz'	'lin acc x PSD 100Hz'	'lin acc x PSD 110Hz'	'lin acc x PSD 120Hz'	'lin acc x PSD 130Hz'	'lin acc x PSD 140Hz'	'lin acc x PSD 150Hz'	'lin acc x PSD 160Hz'	'lin acc x PSD 170Hz'	'lin acc x PSD 180Hz'	'lin acc x PSD 190Hz'	'lin acc x PSD 200Hz'	'lin acc y PSD 10Hz'	'lin acc y PSD 20Hz'	'lin acc y PSD 30Hz'	'lin acc y PSD 40Hz'	'lin acc y PSD 50Hz'	'lin acc y PSD 60Hz'
1.87085	3.87462	1.33241	4.12012	19.2426	30.3615	8.18084	36.0954	16.4256	8.52017	10.6022	11.5007	1409.78	580.962	1129.66	1776.01	10	10	18	11	16	8	8	19	1.08182	0.713563	0.227183	1.0161	0.371544	0.212826	0.0378302	0.0184321	0.00885105	0.00917022	0.00608024	0.0076903	0.00583962	0.0125722	0.00412661	0.00313378	0.00264482	0.000381104	0.00264313	0.00138976	1.50139	0.975224	0.617959	1.33638	0.826367	0.223858
0.977463	3.66681	0.750135	3.68457	15.2413	27.8675	9.81057	32.0604	19.5144	4.48901	8.76897	12.8909	2083.13	601.591	955.432	2222.5	7	10	4	9	3	5	6	3	0.259208	0.076842	0.0575335	0.25325	0.268659	0.239565	0.117237	0.0496878	0.0018882	0.0145983	0.0417396	0.0185146	0.0098522	0.00817871	0.0105171	0.00127164	0.00874693	0.00605698	0.000484064	8.67625e-05	1.42731	0.553228	0.904311	1.12611	0.705156	0.308251
1.77667	1.83962	1.02863	2.35297	18.8932	15.13	27.3803	33.8607	7.45536	16.6523	17.0601	14.0844	2776.67	1336.7	704.978	3081.74	6	4	2	5	2	3	15	4	0.592832	0.900161	0.0456989	0.0675417	0.0784404	0.150809	0.172181	0.113424	0.0293425	0.0274023	0.0201763	0.0275991	0.0126233	0.0194951	0.01853	0.00637331	0.00509742	0.00808904	0.000794581	0.000299178	0.498255	0.264535	0.145485	0.129601	0.0330708	0.0952869
2.56405	3.83479	1.40177	4.3396	22.5022	10.4847	10.5598	23.1589	3.85228	17.1181	8.19518	11.8082	468.65	804.554	574.089	973.935	13	16	10	15	3	21	14	26	0.904282	2.46419	0.593222	0.303811	0.0992314	0.0461533	0.0185066	0.0176463	0.011593	0.0113238	0.00513617	0.0054353	0.00440643	0.00446577	0.000988429	0.00197398	0.000736877	0.00281176	0.000700609	0.000460098	0.0415583	0.358288	0.0768726	0.0264346	0.0426158	0.0261915
1.6851	1.47281	2.35193	2.41201	15.761	11.4004	13.6922	19.5089	14.0645	16.5376	16.659	14.9653	958.979	807.769	842.772	1285.24	10	7	11	16	8	6	16	7	0.427607	0.878328	0.271325	0.207139	0.00368462	0.0307029	0.0190956	0.014609	0.0302168	0.00889393	0.00824988	0.00468316	0.00276502	0.00177218	0.000265807	0.0014439	0.00170754	0.000153262	0.000238813	0.000581844	0.287803	0.402665	0.15915	0.233696	0.0244663	0.0442013
3.70745	2.34919	2.52207	3.65052	16.9548	24.4912	17.2706	29.1418	19.386	10.8109	8.90455	14.0275	1993.82	889.832	726.696	2074.83	7	10	11	19	10	9	5	10	0.467789	0.0351878	0.28213	0.247113	0.357189	0.278358	0.169384	0.200136	0.0430616	0.00496689	0.156338	0.0329796	0.0200641	0.00621414	0.0430726	0.0284241	0.0119708	0.00686596	0.0314948	0.00570675	1.69602	1.4081	0.345061	0.621867	0.30011	0.0782714
0.951089	1.9208	1.11777	2.15252	7.10473	6.4435	13.8624	15.4411	5.01217	3.75914	6.42435	6.21458	870.977	519.892	308.149	970.22	2	3	3	3	6	2	14	6	0.0116471	0.00621002	0.0522542	0.0428448	0.0208945	0.00637949	0.000721903	0.0143884	0.0121018	0.0542261	0.00178836	0.0388681	0.041391	0.00519754	0.00404689	0.00574089	0.00386556	0.0095529	0.000807854	0.0059258	0.00181353	0.0590802	0.0274043	0.0209833	0.00414218	0.0201075
1.39499	3.46407	1.62707	3.76166	19.7561	11.9643	13.7106	23.4458	7.19932	6.70875	10.659	5.5769	749.953	1021.57	522.443	1252.75	8	26	9	9	3	7	16	7	0.254797	2.19298	0.133035	1.46644	0.151418	0.205951	0.0489774	0.362013	0.0167769	0.081376	0.0128576	0.00405369	0.00587666	0.000179545	0.0154679	0.01832	0.0130401	0.00262643	0.000448668	0.000306378	0.967004	0.157562	0.0530723	0.0138877	0.0351267	0.0248743
1.43831	1.85916	0.924427	1.93837	7.79115	10.1672	11.6664	13.8249	11.8835	8.35616	5.19883	6.64975	1270.96	780.959	556.418	1423.77	11	9	10	15	11	9	15	11	0.00729748	0.0511338	0.159611	0.070248	0.0215986	0.029544	0.0222087	0.0152052	0.0228965	0.0199949	0.0177086	0.0169497	0.0163404	0.00822788	0.00349978	0.00104158	0.0012839	0.00164239	0.00215021	0.000345701	0.134504	0.261912	0.0325023	0.132423	0.0815026	0.0833679
3.25941	3.99969	2.77804	4.64999	33.9413	16.3847	33.5798	38.3221	7.67554	19.8251	13.0274	15.8914	1524.29	1735.99	693.084	2268.03	8	7	9	16	6	13	21	12	1.93414	0.15114	0.281523	1.63363	1.16816	0.827646	0.57557	0.196176	0.136867	0.0867155	0.0328687	0.0171097	0.0137329	0.000546693	0.000378329	0.0040242	0.00310916	0.00146548	0.00446389	0.00250245	0.435255	0.62449	0.141024	0.0378773	0.062748	0.0603691
1.32094	4.90478	0.691629	5.0134	16.6737	21.6396	4.93137	27.5272	13.8146	7.99935	4.60666	7.68745	1086.03	498.802	658.763	1170.12	7	10	6	10	12	10	6	22	0.250203	0.285374	0.280663	0.0839957	0.142056	0.139613	0.0550497	0.0457985	0.0211968	0.0142265	0.0201726	0.00756114	0.0047662	0.00807245	0.00101295	0.0011834	0.00132494	0.00215693	0.000405785	0.000729897	0.327052	0.567082	0.609915	0.225145	0.214129	0.107104
0.297371	5.00186	1.34208	5.12366	3.65927	13.7062	5.00716	14.9443	12.0435	10.4153	7.21617	10.3835	1421.91	546.133	267.495	1465.15	5	15	12	12	8	16	18	10	0.0104473	0.00890808	0.00504169	0.0109855	0.00503858	0.0131875	0.00757916	0.0100023	0.0068701	0.00318079	0.00299112	0.000916904	0.000321208	0.000558991	0.000362793	0.000404178	0.000147876	0.000642301	7.34143e-05	0.0013592	0.117688	0.373392	0.174182	0.118736	0.066127	0.0119168
2.89934	2.23683	1.05029	3.04282	18.4052	9.13708	10.3943	20.2367	4.95545	12.7416	7.61736	3.59415	442.209	665.57	613.045	738.829	21	7	9	20	3	15	19	27	2.11586	1.14447	0.489618	0.0462765	0.0401646	0.123089	0.0880277	0.0303791	0.0112629	0.00338963	0.00486089	0.0010219	0.0104331	0.00352897	0.00183961	0.00142984	0.00205016	0.000449166	0.009177	0.00155476	0.166602	0.0434786	0.0444876	0.0305485	0.032384	0.0169716
5.4481	4.1546	3.11207	6.6285	33.7308	44.629	24.6546	56.155	19.7032	18.8956	11.9066	20.3623	1998.95	1502.18	1090.85	2482.66	10	8	13	10	5	11	8	6	2.18858	0.305955	2.71153	1.95255	0.413583	0.139218	0.0211334	0.0677729	0.0376593	0.00869606	0.0108864	0.0122412	0.0108426	0.0237255	0.0111277	0.000125241	0.00047979	0.000194454	0.000567285	0.00240095	1.6346	2.67278	0.930563	1.79029	0.960941	0.2879
0.742441	0.867249	0.552936	0.909166	18.356	10.5963	18.5586	20.4122	14.6364	12.8876	5.93457	10.7131	5662.58	5339.94	784.699	7789.84	2	2	3	5	3	4	6	4	0.240424	0.0745572	0.0547788	0.0245603	0.0273106	0.0172287	0.00972288	0.0166942	0.015369	0.0126888	0.00551681	0.0101479	0.00877855	0.00995248	0.0094591	0.00835886	0.00527421	0.00723302	0.00511627	0.00535026	0.206959	0.133831	0.0607001	0.0213578	0.0192131	0.0104505
1.78547	0.532258	1.25862	1.7587	14.389	6.19581	11.7916	16.7204	6.20117	6.78957	3.70034	7.42555	1065.58	897.066	460.124	1184.37	9	9	8	13	4	9	6	4	0.148633	0.473871	0.0573679	0.304481	0.292861	0.163234	0.279169	0.00109239	0.135425	0.0690771	0.0247062	0.0200958	0.00795315	0.00831421	0.00354832	0.00395071	0.00152243	8.24597e-05	0.00409933	0.00376122	0.0266575	0.00719486	0.0324419	0.0443259	0.0591007	0.00466028
2.10244	1.50521	0.511643	2.51222	18.8889	14.6584	8.53868	23.4965	12.6148	8.92426	8.11059	6.13504	1276.51	670.125	575.841	1297.83	10	10	5	11	4	7	13	4	0.815141	1.63851	0.715362	0.219961	0.256647	0.00447555	0.153855	0.00475259	0.0115684	0.0612673	0.0518195	0.0155548	0.0182902	0.0106725	0.000763789	0.00569001	0.00888474	0.0042407	0.00135598	0.0123003	0.285742	0.153843	0.436407	0.520521	0.162625	0.0944903
2.19425	1.41103	1.13671	2.28053	13.1894	12.7726	8.47061	18.3828	11.8221	9.27134	11.3045	10.2698	670.04	604.878	730.714	1057.06	6	8	10	9	3	10	8	8	0.0719055	0.0765085	0.212282	0.103401	0.0524515	0.0152428	0.0148496	0.0119763	0.0163393	0.00836589	0.00224874	0.00518366	0.00415249	0.00790106	0.00897565	0.00778684	0.00990723	0.00308601	0.00848586	0.00286288	0.592402	0.300262	0.106197	0.16996	0.0490107	0.0477293
3.90972	1.75861	2.70465	4.8392	33.4812	21.1639	25.7344	39.1645	8.59646	16.9162	10.3986	11.9133	1748.17	1248.59	997.143	1873.28	9	7	11	18	6	9	11	6	3.41079	1.16565	0.859525	0.68919	0.431334	0.17252	0.0409631	0.00085529	0.031835	0.0476068	0.0182217	0.00393327	0.0141522	0.00947665	0.00159695	0.00241035	0.000667187	0.000628206	0.00263199	0.0115398	0.763951	0.0431489	0.443303	1.15741	0.81151	0.539813
1.55078	1.52542	0.858946	2.1743	13.0641	7.84285	12.6884	13.7832	3.18535	9.41012	3.112	6.79236	555.442	741.277	401.101	808.116	5	3	5	7	5	11	19	11	0.0459889	0.0476165	0.0992995	0.0732166	0.0501388	0.0457798	0.0237949	0.0215432	0.00481566	0.000291896	0.000933358	4.45513e-05	0.00164903	0.00123615	0.000846629	0.00486552	0.00157889	0.00288014	0.00434968	0.00848746	0.0226874	0.00284522	0.000446451	0.0129566	0.0112857	0.0247528
3.58591	2.12318	2.57755	3.94957	23.5178	12.0165	15.6616	26.8363	6.04491	18.0491	10.6574	14.6941	986.212	967.425	611.037	1255.91	12	4	16	22	3	20	14	21	0.71802	0.939973	1.20503	0.572979	0.120651	0.0420905	0.0401529	0.0241974	0.0102387	0.00276383	0.00916649	0.00939693	0.00696062	0.000242186	0.0024617	0.00148846	0.000733058	0.00195699	0.0023701	4.36581e-05	0.698316	0.691088	0.014579	0.0458708	0.0425707	0.000104887
3.95706	2.83739	1.00359	3.89565	27.888	12.039	11.9858	29.9061	11.4452	24.0244	20.9878	16.8583	1429.66	2120.79	1073.49	2382.92	13	17	3	13	3	23	9	3	3.83717	2.48707	1.29496	0.0912592	0.281817	0.0794446	0.244239	0.00584018	0.0570276	0.0268591	0.0745497	0.0522309	0.0546125	0.137562	0.00885833	0.0537717	0.00684209	0.0190878	0.00980214	0.00177393	0.38891	0.771609	0.327692	0.0470309	0.0134305	0.361779
1.57677	1.02076	2.51951	2.54234	10.5476	8.78347	15.47	15.7133	11.8038	13.1731	9.8447	11.8332	1499.63	816.372	767.622	1683.43	8	5	15	19	7	19	16	26	0.536012	0.0298488	0.0445098	0.0253077	0.0325555	0.0144336	0.0130574	0.00462954	0.0346584	0.0211086	0.0121962	0.0017099	0.0109833	0.0111398	0.00039997	0.0171536	0.00439869	0.00790625	0.00164535	0.0059009	0.0515833	0.0112866	0.00718305	0.0904445	0.100782	0.131735
1.41433	1.87317	1.26694	1.95616	12.3019	8.12149	7.71483	13.5807	5.28174	8.96731	10.401	7.20101	555.527	650.943	593.299	856.651	9	12	10	10	4	10	13	10	0.496994	0.333605	0.170577	0.270229	0.087966	0.00665159	0.0355747	0.0121146	0.0164462	0.0168626	0.00304541	0.00626438	0.00223757	6.63186e-05	0.000901928	0.00869996	0.00341149	0.000242621	0.00257787	0.0023173	0.598547	0.0350456	0.0222711	0.0602947	0.0106949	0.0838161
0.757195	1.46653	1.10191	1.63954	5.6929	18.5789	7.76564	18.9165	11.7005	5.5551	13.9106	11.0592	1473.81	1128.5	1355.22	2060.42	9	8	3	8	5	6	8	5	0.130874	0.0596804	0.0168861	0.0118948	0.0136831	0.00881654	0.00271888	0.00884909	0.00540258	0.0078234	0.00210862	0.00538002	0.00375672	0.00548782	0.000215853	0.00576815	0.00138068	0.00143771	0.00311609	0.000737552	1.02	0.126747	0.203312	0.184877	0.222289	0.106547
1.63871	2.13799	1.30097	2.56964	8.80967	21.8746	8.4981	22.7364	13.5117	8.23269	12.4135	10.09	1345.19	689.619	801.622	1548.88	12	8	16	13	7	14	9	9	0.378254	0.0188491	0.232408	0.0120397	0.0107915	0.0017931	0.00260897	0.00437087	0.000425959	0.00489874	0.00209988	0.00466177	0.00225439	0.000643002	0.0015339	0.00266296	0.000594075	7.63168e-05	0.000111991	0.00152241	0.829176	0.513035	0.469866	0.390205	0.114061	0.0467248
0.973147	0.830655	1.03069	1.43311	12.6186	3.54029	5.6888	13.163	5.62028	7.03874	2.16155	5.21534	681.05	473.398	422.743	738.335	8	5	4	9	3	19	10	11	0.293403	0.101695	0.347437	0.160433	0.039392	0.0194567	0.0430178	0.0273015	0.00658601	0.00117657	0.00463483	0.00180774	0.00260069	2.13503e-05	0.00207321	0.000570456	0.000862859	0.00223065	0.000216028	0.000103197	0.00168186	0.0102859	0.00640279	0.00531125	0.00120462	0.000503815
1.45144	0.871064	1.9965	2.23678	10.5232	6.39281	8.17524	13.0148	7.84072	11.0436	8.78905	11.5314	583.862	619.493	409.052	868.357	17	7	11	20	8	11	4	10	1.04573	0.285066	0.00457565	0.155794	0.0556085	0.00649505	0.00568793	0.00951305	0.00424385	0.000910382	0.00102209	0.000523407	6.2921e-05	0.00618293	0.00264427	0.00304856	0.0040357	0.000248878	0.00203975	0.000434012	0.0310513	0.0802414	0.0834279	0.0346554	0.0372442	0.0171211
1.38334	3.62397	1.16304	3.40854	11.7853	20.0251	7.69551	24.4769	9.03525	6.36942	8.08507	4.78205	2231.34	748.083	936.435	2493.65	4	4	2	4	3	4	8	4	0.536057	0.780648	0.23016	0.0338126	0.0751169	0.0614486	0.051562	0.0135094	0.00130987	0.0120023	0.00352938	0.00370647	0.000106621	0.00464452	0.00313372	0.000749497	0.00460167	0.0119318	0.00206657	0.00406113	0.378887	0.757914	0.1608	0.1206	0.0553952	0.181981
2.19196	2.20523	1.91348	2.94201	12.9059	10.3835	10.3432	14.0092	5.76284	11.2897	14.2225	9.90915	1804.74	688.237	948.043	1872.26	16	2	16	31	3	16	18	3	1.81763	0.0737625	0.0957222	0.0507891	0.0352721	0.0284496	0.0157408	0.0199014	0.0279535	0.00197274	0.00394822	0.00191697	0.00149753	0.00133093	8.85278e-05	0.00115047	0.000220984	0.00055934	0.00337804	0.000968538	0.0558474	0.441433	0.338515	0.0317658	0.0561915	0.0142917
3.68922	2.40317	2.34736	3.92705	41.3355	15.4553	19.3015	42.8039	9.85833	26.4413	23.1467	19.7126	1731.11	2110.45	1580.77	2981.99	10	2	2	11	4	13	12	13	3.29055	2.7499	2.78882	1.18688	0.626937	0.192942	0.266583	0.0798827	0.0627872	0.0307096	0.0493538	0.0646524	0.0659345	0.0691591	0.0337441	0.0246282	0.0273964	0.00445046	0.00997412	0.0122522	0.470722	0.233647	0.444249	0.332743	0.0139996	0.150053
1.91002	1.89018	1.7477	2.67682	17.5929	6.90751	10.7062	19.114	1.77933	9.35707	6.476	10.3825	371.35	644.285	456.42	735.641	13	8	18	15	5	14	14	17	0.692274	0.54516	0.666575	0.239956	0.0370576	0.032421	0.0285511	0.0263215	0.0240586	0.0118375	0.00833958	0.00446741	0.000728228	0.0076768	0.000210513	0.00377168	0.000957839	0.000165246	0.000534748	0.000554388	0.0289307	0.25791	0.0825137	0.099805	0.00316943	0.00622833
1.60791	1.85594	2.07789	2.4074	13.6981	28.5718	15.8055	30.6994	13.7129	9.84872	12.7989	8.41297	2170.8	1089.77	1028.38	2490.38	4	3	13	4	3	7	5	3	0.255972	0.0166427	0.139278	0.118723	0.06465	0.0430629	0.0192983	0.0120375	0.00801912	0.0102093	0.0139124	0.0169526	0.00338274	0.0051755	0.00823976	0.00184544	0.00449653	0.00112266	0.00229323	0.00425501	0.0931075	0.380425	0.244351	0.132529	0.372785	0.179225
2.10502	1.0264	1.88876	2.86424	12.9315	6.95426	7.91462	14.1941	7.05683	5.52396	10.5806	5.96944	666.512	505.651	531.078	782.411	9	13	15	33	3	8	22	4	0.856042	0.248515	0.0308094	0.0392203	0.176274	0.0448994	0.0501888	0.0030022	0.00178733	0.0119199	0.000860647	0.000814679	0.00352188	0.00109199	0.000236572	0.000350472	0.000107626	0.000223125	0.000161493	0.000650801	0.124072	0.481172	0.136374	0.00166975	0.000557611	0.00223138
1.98059	2.85608	1.58252	3.29077	21.539	10.2922	16.9801	22.105	5.02626	6.73626	9.60584	6.41112	1218.08	890.369	475.999	1524.18	8	33	7	8	5	6	7	5	0.332671	0.745413	0.452668	0.549387	0.490453	0.251276	0.216798	0.0780432	0.0404438	0.0184206	0.00216247	0.00191318	0.000674698	0.000955566	0.00115703	0.000651899	0.000263989	8.39752e-05	0.00103839	7.69306e-05	0.577095	0.333679	0.0933639	0.121972	0.0595721	0.0293738
2.01272	1.56949	2.1833	2.78591	15.2119	9.92217	13.7277	20.6082	12.576	9.23222	9.84727	9.44738	1586.96	948.801	590.589	1732.11	7	10	11	8	7	9	7	8	0.061877	0.120271	0.310406	0.0386181	0.122552	0.215048	0.0686052	0.0667207	0.057306	0.0328654	0.0255188	0.00226055	0.0100388	0.0031873	0.000840993	0.000792838	0.00112531	0.000849606	0.000564237	0.00109089	1.1857	0.489913	0.00547502	0.0366227	0.00168562	0.0545169
1.11793	1.93333	1.56161	1.88952	12.9653	21.5511	14.5613	25.0146	9.7435	8.24628	5.98534	10.7974	851.981	687.544	1099.95	1395.15	7	7	3	8	2	6	6	5	0.0154508	0.281989	0.0828114	0.185564	0.287857	0.0715029	0.0831826	0.111088	0.0122785	0.0483388	0.00422229	0.0367038	0.00678894	0.00684148	0.0202858	0.00117957	0.000219853	0.00181127	0.00811836	0.00282443	0.323664	0.580903	0.909132	0.0640329	0.664244	0.104376
1.95795	2.51004	1.52734	3.53081	3.50988	4.48699	12.3595	13.436	3.8437	4.80624	1.71868	3.20871	1148.41	2399.88	544.685	2661.93	12	5	2	2	3	3	4	3	0.00196571	0.000198669	0.00187518	0.000877595	8.09636e-05	0.000133909	0.00170065	0.000315468	0.0018477	0.000696418	0.00116918	0.000103873	0.00326539	0.00102893	0.00151164	0.000220758	0.00151528	0.000324499	4.71953e-06	0.000387842	0.000226147	0.000278487	0.00122541	0.00134887	0.000160219	9.28518e-05
1.73974	2.82368	1.39933	2.8571	8.8536	8.17161	12.7332	13.8551	6.17341	15.4486	6.73702	11.1884	1064.28	997.41	451.601	1262.37	15	19	10	15	3	14	12	15	0.534508	0.131393	0.00305269	0.0326013	0.0702642	0.0501136	0.0676826	0.00718841	0.00986357	0.000758054	0.00113818	0.000540314	0.00100415	0.00207364	0.00108645	0.000915818	0.00109272	0.00300188	0.00221915	0.000168054	0.661495	0.00299323	0.0474044	0.00908364	0.00302653	0.00506065
1.633	1.88762	1.57414	2.60214	20.7504	15.1425	10.9671	27.8394	10.9292	6.18132	4.56593	4.93712	1426.88	883.19	769.407	1577.04	5	9	6	7	7	8	7	11	0.0611176	0.591977	0.638175	0.247529	0.218281	0.375011	0.179969	0.0734045	0.0489681	0.00402323	0.0228201	0.0169339	0.00851369	0.00138082	0.00473388	0.0107813	0.00352164	0.00557216	0.000205006	0.00162744	0.0374303	0.866464	0.222504	0.0370645	0.185833	0.0889594
4.31685	1.65574	3.14154	4.98281	16.1398	20.3132	26.5324	31.0044	18.172	14.3388	14.7174	12.9289	1813.25	1061.28	1070.44	2072.3	22	8	4	12	3	5	9	3	2.75856	0.262667	0.0258331	0.044059	0.0494925	0.00499184	0.073135	0.0829701	0.0427281	0.0131917	0.015368	0.0151716	0.0192164	0.0153266	0.00406445	0.0016913	6.87351e-05	0.00187571	0.00365876	0.000750837	0.267866	0.893824	2.05347	0.562731	0.170088	0.174602
2.35905	3.0928	1.03395	3.85967	17.4977	12.3976	10.2593	18.8601	8.56497	12.764	14.9443	9.04211	781.368	817.075	719.551	1111.15	9	5	6	13	5	10	9	18	0.211346	0.637391	0.56516	0.50467	0.252357	0.571291	0.0822841	0.0114094	0.0214596	0.0140287	0.0184625	0.00438815	0.00337785	0.00219257	0.00869864	0.000880175	0.00672847	0.000487466	0.00291666	0.000486662	0.370831	0.384869	0.096763	0.102392	0.195028	0.232164
1.27352	2.20531	0.745852	2.57814	13.257	6.63921	10.1852	15.4212	3.55371	6.69555	2.91367	3.56122	747.662	726.082	456.647	1024.79	8	7	8	14	3	7	8	5	0.135603	0.0727264	0.223714	0.184041	0.0695982	0.0447345	0.0782736	0.0328048	0.00315509	0.0117422	0.00256035	0.0007569	0.00170511	0.00291924	0.00204811	0.00126874	0.000669456	0.000885157	0.00251236	0.000615013	0.00643357	0.00600796	0.048639	0.0258996	0.0435771	0.0729509
1.16121	2.22999	0.83487	2.58903	16.8636	15.4819	6.85812	22.8258	7.27992	9.68363	6.57697	7.17289	589.552	804.039	554.679	929.576	7	6	12	7	10	11	7	18	0.149092	0.336313	0.198097	0.273563	0.0797358	0.107467	0.0354389	0.0171986	0.0160876	0.0180582	0.0180384	0.00494608	0.00402436	0.00162636	0.00346522	0.00340836	0.00116309	0.00038685	0.000430369	0.000364224	0.334575	0.240917	0.207948	0.0833007	0.0763853	0.00804813
1.00412	2.09172	1.18999	2.49658	11.6185	9.21099	5.00109	14.5443	3.50871	6.57162	6.12475	2.91036	335.678	514.672	263.731	530.934	8	10	4	9	4	10	8	37	0.26635	0.199918	0.240494	0.045633	0.0227894	0.0278961	0.031129	0.0248747	0.00826793	0.00250073	0.00245942	0.000782178	0.00107052	0.00264199	0.000734316	0.00110516	0.00023741	0.000951036	0.000108845	0.000308357	0.107013	0.0604765	0.074193	0.0232062	0.00477147	0.00940944
1.23806	3.90448	1.29686	4.06112	10.946	9.97934	7.12575	13.1082	6.4026	3.72971	4.86506	5.55419	699.1	355.124	455.374	839.355	13	13	23	20	7	10	14	8	0.45705	0.155642	0.126487	0.0711924	0.0461157	0.0225884	0.0184778	0.0043874	0.00117563	0.00138203	0.00189612	0.000293323	0.000578128	0.00058615	0.00178219	0.00150415	0.000965268	0.00426422	0.00051007	0.000164855	0.0275542	0.0995014	0.0826565	0.0792937	0.0766223	0.0565456
3.08196	3.59187	1.50729	4.46034	32.264	22.4883	13.9944	37.2253	9.65895	12.5544	6.58163	11.6983	938.349	1016.73	940.444	1409.96	8	9	12	9	4	14	8	16	0.721266	0.691068	2.15186	0.814239	1.15166	0.542691	0.190791	0.0817993	0.12686	0.0303348	0.0161109	0.0105176	0.00202933	0.0078773	0.00722135	0.0101819	0.0042199	0.0024587	0.00480917	0.00304086	0.0467801	0.57121	0.873353	0.503062	0.103344	0.165354
1.73392	2.77412	0.992441	3.2882	17.9109	10.0134	6.46112	19.9123	3.01009	9.03623	5.58168	3.80924	402.624	543.803	592.204	742.763	10	6	19	13	5	14	7	10	0.253938	1.01342	0.580193	0.178805	0.0212755	0.010975	0.0869555	0.00595861	0.0260481	0.012103	0.00842271	0.00602765	0.00338958	0.000283764	0.000540719	0.000265893	0.00136993	0.00346302	0.000208236	0.00103106	0.01415	0.126702	0.0274019	0.00533633	0.0155787	0.00337335
3.3446	1.57872	1.68398	3.48787	25.2349	16.9466	10.8997	31.4549	8.67408	10.2804	13.7174	8.30482	1287.09	908.524	814.107	1421.51	6	7	11	7	4	6	5	11	0.92419	0.214872	1.57741	0.343967	0.406831	0.243212	0.231565	0.216882	0.15201	0.0355173	0.0348902	0.00757545	0.0214265	0.0164721	0.0117559	0.00558613	0.000208745	0.00128165	0.000879845	0.000325142	1.08862	0.506181	0.298617	0.137732	0.367291	0.0401172
4.78326	3.80249	2.66055	5.76283	36.8538	16.3644	21.0961	37.4053	10.4296	25.6543	7.60107	16.2384	1572.81	2132.41	553.344	2465.83	8	5	15	12	4	12	8	11	3.25849	0.261115	0.874381	1.10878	0.551347	0.371689	0.235825	0.160083	0.123506	0.105591	0.0184131	0.00350889	0.000681577	0.0036388	0.00257649	0.00280965	0.00259193	0.00201444	0.00263708	0.00244136	0.360894	0.126803	0.0632689	0.131071	0.0411819	0.160432
1.27291	2.55979	0.815239	2.7032	11.2758	7.34153	6.86301	14.1086	5.68801	6.7757	6.65968	5.73238	541.096	543.467	379.679	725.972	8	10	8	8	5	11	15	11	0.552119	0.145634	0.00543531	0.0510827	0.105169	0.0961191	0.0551079	0.00905658	0.00459226	0.00162063	0.00192347	0.00379722	0.00145075	0.000393735	0.000204925	0.000290554	0.000360907	0.00223627	0.00196303	0.000222484	0.15886	0.00504004	0.0559794	0.0344448	0.0565254	0.0172267
0.648002	2.46128	0.639788	2.2405	9.6058	7.317	11.1951	14.9314	6.36991	7.27122	4.00219	7.47966	1890.9	2079.27	678.427	2694.69	7	6	3	7	3	3	5	3	0.101374	0.075118	0.0753907	0.099646	0.0731248	0.020537	0.011453	0.0113202	0.00253122	0.00067194	0.00051	0.00537653	0.00130529	0.000111567	0.00304668	0.00108139	0.00270047	0.00403369	0.00149685	0.000710608	0.0639163	0.169715	0.0420404	0.0531927	0.0458462	0.0214844
2.53119	1.67831	1.90491	3.02244	14.8691	6.64082	15.6973	16.052	4.92002	11.4335	6.60577	5.12197	626.997	1176.86	500.437	1314.62	6	10	9	16	4	10	10	8	0.0140067	0.00731987	0.138091	0.104587	0.1035	0.131232	0.0743117	0.0852579	0.0427475	0.00852275	0.00528828	0.00241861	0.00342922	0.000380898	4.32941e-05	0.00364325	0.00125719	0.00553565	0.00238923	0.0037409	0.200664	0.0591977	0.0636716	0.2215	0.0824531	0.0141163
1.64277	2.5676	1.82997	3.04352	18.0937	7.64106	12.1553	18.7787	4.06873	12.356	5.52787	8.2631	844.425	1031	547.743	1136.74	8	12	11	17	3	10	7	10	0.872276	0.0473624	0.208393	0.270537	0.223747	0.0976393	0.0670788	0.0569077	0.0121896	0.00931364	0.000256893	0.00128178	0.000525704	0.000435419	0.000158053	0.000201132	0.00159437	0.000446751	0.000464722	0.000719846	0.0327076	0.212824	0.0883609	0.0368613	0.0197568	0.0826577
2.91666	2.62524	1.88608	4.16916	25.9774	20.2493	18.3262	33.7351	7.235	12.5949	6.16744	9.33153	1151.52	1287.11	997.69	1580.94	5	7	9	6	6	12	5	13	0.117586	0.237158	0.369212	0.36039	0.266199	0.382663	0.204578	0.163183	0.130679	0.0603487	0.056748	0.0316073	0.0143494	0.012868	0.00854781	0.00369908	0.00771613	0.00588526	0.0107224	0.00507633	0.498665	0.0126826	0.351555	0.322974	0.142697	0.139239
3.2713	2.66528	1.22957	4.21994	14.1543	6.32534	11.655	15.5459	2.36561	9.73395	7.50484	7.32323	415.388	740.796	713.478	837.238	17	14	3	19	4	11	20	16	0.741058	0.377247	0.218663	0.108629	0.0133738	0.0188624	0.0271303	0.0161516	0.00261368	0.0108091	0.00426532	0.00251406	0.00366377	0.00201152	0.000470721	0.00133842	0.00268589	0.00334554	0.00090249	8.83204e-05	0.105379	0.230763	0.00160172	0.00237125	0.0278053	0.0275717
3.96937	2.81922	2.17569	4.24015	23.2862	33.1922	18.3311	40.2361	11.7068	16.814	16.9345	9.52744	1320.32	1003.63	1212.48	1842.68	19	6	9	15	5	15	6	7	3.2804	0.537328	0.310806	0.26044	0.256438	0.269014	0.0445325	0.0688381	0.0410781	0.00413334	0.00207779	2.98248e-05	0.00693144	0.00619664	0.0121613	0.00481431	0.0113984	0.00145938	0.00642334	0.000997359	1.25897	1.31418	0.468185	0.488011	0.654848	0.579665
2.70403	4.19543	1.90138	5.29409	8.6825	10.0583	4.87007	13.5045	5.90665	6.98406	14.4168	10.6773	759.207	630.604	1230.68	1288.77	16	9	17	11	4	13	28	11	0.585547	0.0224004	0.0494941	0.0421313	0.015736	0.00357887	0.00222251	6.11749e-05	0.00291441	0.00204962	0.00109375	5.9011e-05	0.000474552	0.000622971	0.000810994	7.61994e-05	2.42276e-05	4.00866e-05	3.77857e-05	0.000799742	0.223495	0.0178792	0.0803753	0.0822282	0.0510685	0.0500206
4.92305	7.75731	2.58763	9.06066	27.4341	36.1989	13.0346	45.867	22.3375	20.0248	20.8983	23.0462	1125.67	1493.82	1639.36	1986.71	15	16	13	17	12	15	11	20	3.22844	1.77545	1.67977	0.445723	0.315212	0.0582827	0.0305083	0.0512528	0.00847763	0.118911	0.0138237	0.00621811	0.00241933	0.00999904	0.00764522	0.00671471	0.00175601	0.000405156	0.000223653	0.000493705	6.70683	2.28458	1.1131	1.4068	0.133298	0.0368373
4.84968	7.75578	3.85354	9.40477	23.531	33.6568	12.5849	39.8872	12.5823	14.3044	24.6686	16.2215	1184.5	993.58	1712.17	1777.04	24	12	6	21	6	10	12	14	4.46747	3.2045	0.2575	0.0067824	0.0637525	0.202139	0.0908244	0.00710076	0.00826985	0.00075455	0.00389972	0.00562488	0.0112995	0.00912885	0.000428174	0.00058086	6.6284e-05	0.000527564	0.000931007	0.00261047	2.16103	2.8796	0.539446	0.174911	0.235388	0.169636
2.67957	5.05547	2.39292	5.73562	12.6922	18.1753	7.28332	21.6655	6.80357	16.0254	12.5567	12.9027	840.486	981.797	573.744	1124.96	20	14	8	20	7	17	11	23	2.2155	0.248733	0.0538578	0.0947399	0.0345788	0.0085058	0.00120762	0.00362756	0.00696032	0.00188564	0.00147085	0.00277499	0.00319032	0.00143199	0.000261908	0.000163457	0.00109243	0.000556919	2.49629e-05	2.99324e-05	0.371797	0.645089	0.106076	0.0514824	0.123202	0.0963105
2.73205	6.29312	1.24874	6.66496	12.1422	16.0016	7.31389	18.6172	8.07059	8.6549	9.72667	8.07157	865.704	549.286	687.521	933.772	21	16	10	30	4	13	7	8	1.43231	0.332246	0.12243	0.0203474	0.00139733	0.000733285	0.00861092	0.00597649	0.00424987	0.000157756	0.000965267	0.000808204	0.000157016	0.000491141	0.000558822	0.000856152	0.000969841	0.000575834	9.44668e-06	0.000368045	0.44772	0.0515368	0.0959433	0.0881943	0.0396759	0.014419
1.48511	5.57607	2.41295	5.20932	7.72584	18.8414	9.12239	19.2135	18.3244	4.12601	14.8234	12.3314	1759.57	1024.25	590.868	2044.28	8	4	19	10	4	4	16	4	0.240485	0.320983	0.255074	0.0191159	0.0283758	0.014261	0.0285071	0.0110984	0.00610512	0.0124491	0.003444	0.0221382	0.0117151	0.0161306	0.0400567	0.0225537	0.0210041	0.0101746	0.000291695	0.00710927	0.689591	1.50151	0.96983	0.0553089	0.0822523	0.137832
1.98497	5.01549	1.12067	5.11555	13.8954	22.551	9.35087	26.0322	12.9281	11.2776	14.4117	8.48517	1024.73	842.796	901.21	1446.2	10	11	14	13	9	15	8	19	1.10743	0.242723	0.0888557	0.0742481	0.174667	0.0418004	0.00572072	0.000348807	0.0247083	0.010791	0.0107615	0.00952491	0.00947098	0.000981116	0.00206667	0.00124715	0.0011747	0.00125563	0.00229484	0.000231633	1.04862	1.76026	0.0763208	0.332955	0.100286	0.0921666
1.38308	3.31363	0.906567	3.30621	8.85908	23.5594	8.72493	24.3746	15.2626	13.0587	2.64736	13.0313	2130.92	937.521	571.808	2163.55	4	14	7	14	5	8	6	5	0.301262	0.0579798	0.0347566	4.62554e-05	0.0186981	0.00186604	0.0326885	0.00651495	0.000996428	0.00369912	0.0196902	0.0463956	0.0214749	0.0121206	0.000647638	0.0016675	0.000614452	0.00820525	0.00507424	0.00274922	0.953502	1.40859	0.805595	0.273775	0.356689	0.113761
5.85578	4.13904	1.75206	7.06454	41.7606	50.3666	16.859	65.6394	19.2563	19.1786	27.8488	23.2901	1870.19	1259.83	2666.42	2769.94	14	9	9	11	4	11	12	15	7.23853	3.20202	2.78985	0.513164	0.817561	0.359459	0.0883437	0.0539384	0.0035638	0.0156519	0.00808588	0.0307304	0.0177265	0.0247065	0.00372447	0.0141391	0.00135394	0.0051401	0.002609	0.00639618	6.35854	4.64356	3.30175	0.685577	1.80689	0.980906
2.90378	1.07781	2.6375	3.91907	35.8113	5.11121	35.8436	49.2126	5.33894	20.636	9.70519	14.3311	825.717	2255.03	555.886	2334.7	8	8	8	8	4	9	5	9	2.19176	2.58477	0.649995	0.603921	0.493791	0.308158	0.183994	0.135537	0.0772986	0.0386097	0.0198913	0.0216565	0.00674911	0.00359061	0.00336131	0.0016005	0.00076373	0.00200347	0.00105076	0.000841545	0.307654	0.000806443	0.000736146	0.068752	0.0228411	0.00271508
4.27554	3.03931	2.32904	4.99013	19.4714	32.4893	18.4663	36.5184	20.8067	13.3109	13.5814	16.3947	1730.91	872.833	1072.7	1933.38	14	6	9	8	9	5	8	9	1.11468	0.337011	1.13991	0.532274	0.22155	0.0609727	0.0431829	0.10215	0.0320576	0.0105185	0.0141705	0.00433654	0.01259	0.000411412	0.0011451	0.00668137	0.0146757	0.0103082	0.00238521	0.00309991	2.26267	0.151792	0.504952	2.004	1.08609	0.144014
1.14486	3.9539	1.03572	4.0495	8.7077	19.2347	6.38045	19.5593	14.5126	4.58697	20.7068	10.5251	804.065	296.697	1301.55	1369.34	14	23	14	24	10	11	17	18	0.155797	0.38805	0.169083	0.0482943	0.00327072	0.00135545	0.00632869	0.0068543	0.00869698	0.00430787	0.00538796	0.00213024	0.000826715	0.00216974	0.000308609	0.000970967	0.00164835	0.000471653	0.000296568	1.44422e-06	2.22975	3.90101	0.109579	0.000454289	0.0241472	0.0167111
2.65367	0.695935	1.26886	2.87275	12.332	8.57434	8.27152	15.04	9.5746	8.94293	7.71836	8.06168	1870.65	858.939	618.851	2005.29	13	8	9	25	6	12	8	6	0.730802	0.456981	0.0821107	0.0262237	0.0102153	0.0285331	0.0395812	0.0146599	0.000539089	0.00263212	0.0123248	0.0134175	0.00693122	0.00610686	0.00355835	0.000673689	0.00169963	0.00109242	0.00217652	0.00100663	0.156376	0.0872844	0.0836963	0.0769626	0.0166818	0.0117058
2.74432	1.19813	1.71419	3.33064	15.6071	9.6728	10.7358	17.8212	6.67747	8.70082	12.1749	9.78155	1036.51	631.072	895.404	1334.87	16	12	11	25	4	8	14	9	1.61224	0.388342	0.0290112	0.0257479	0.0307296	0.0169682	0.00754021	0.00233535	0.0017148	0.00760742	0.00805125	0.00428451	0.000665687	0.00265335	0.0027456	0.000382129	0.000167221	0.000361588	0.0021218	0.000494329	0.519762	0.211165	0.168785	0.0615274	0.0774691	0.0586351
1.39775	1.37692	1.21032	1.74486	13.0814	4.37616	11.0414	15.6671	9.39665	3.04334	8.07477	10.4081	1268.69	556.357	1049.95	1468.07	6	23	6	7	5	7	6	8	0.389275	0.0158516	0.020625	0.108421	0.218465	0.152643	0.0513513	0.023352	0.0334083	0.0403129	0.0286225	0.0123164	0.00338647	0.00325988	0.00401182	0.000115265	0.00143842	0.00203029	0.000279584	7.17049e-05	0.0442711	0.183514	0.0368424	0.0151418	0.00826685	0.00404903
2.73034	1.21411	1.35124	2.73722	23.345	12.9855	13.5568	26.374	8.66637	11.3754	7.10511	6.89651	2114.93	1016.94	1072.1	2391.88	9	7	10	12	4	11	7	5	0.73283	0.484345	0.206871	0.479066	0.309946	0.235783	0.150466	0.073935	0.0455192	0.00933857	0.00374596	0.00548263	0.00153425	0.000994126	0.000142987	0.00336046	0.00337124	0.00617043	0.005793	0.00386525	0.379083	0.375682	0.061388	0.202591	0.128502	0.0695559
1.57134	2.22198	2.21872	3.2163	11.0934	14.2206	22.7575	25.4849	8.14588	11.5472	4.47656	8.77888	2095.7	1203.01	604.558	2202.01	5	9	12	12	4	5	4	7	0.293502	0.324691	0.0135613	0.0123399	0.00723575	0.00261861	0.00996498	0.00221633	0.000480495	0.00133772	0.00184565	0.0024624	0.00538141	0.000538126	0.000797806	0.000733093	0.00709197	0.00329561	0.00148795	0.00159293	0.673552	0.16237	0.0607821	0.0742026	0.0272394	0.111235
1.17099	6.70326	1.18333	6.90689	4.57283	16.1242	7.01499	16.6433	8.00442	3.53708	3.65607	6.20253	969.103	410.678	386.986	1084.72	7	18	8	18	8	8	8	9	0.00760171	0.00862194	0.00202992	0.00965293	0.00972102	0.0110437	0.00428294	0.00452442	0.00434639	0.00138362	0.00182372	0.000365889	0.000588188	0.00024436	0.000252383	0.000846492	5.91322e-05	0.000634543	4.77108e-06	5.71776e-05	0.26478	0.25517	0.11732	0.0512737	0.00683976	0.00556074
3.03556	0.929985	1.67211	3.5486	12.5421	6.75282	11.2799	16.4585	4.77526	12.8421	3.46984	8.30585	607.038	643.418	505.968	798.843	26	8	14	25	10	18	8	23	1.30526	0.781868	0.0694369	0.00371313	0.0105187	0.0254905	0.0043423	0.0231483	0.0029566	0.00273189	0.000369277	0.00056439	0.0005978	6.70191e-05	0.000951584	0.000324157	0.000225596	0.00139759	0.00233199	0.000695469	0.211693	0.0140987	0.00284143	0.00448307	0.0145841	0.0122906
2.53964	3.08949	1.59462	2.74393	15.1361	23.5696	20.1205	27.6553	9.01714	14.9494	11.4604	12.364	1136.23	1254.64	1439.71	1873.1	14	8	8	12	6	9	8	7	0.782013	0.26176	0.43041	0.252868	0.150907	0.0624537	0.00977163	0.0181709	0.0318493	0.0301677	0.014531	0.00113411	0.00467245	0.00249504	0.00300053	0.000142126	0.00238568	0.00578523	0.00202312	0.00340541	0.884587	1.03237	1.52884	0.43168	0.45818	0.0151472
3.61933	2.07527	3.57402	4.50836	19.4527	22.0848	14.7035	28.0133	11.5709	10.4398	11.9158	11.4797	2416.36	2741.64	1600.76	3989.71	8	6	8	6	8	9	5	9	0.0627383	2.22227	0.539833	0.340096	0.0221415	0.157347	0.0277823	0.0582386	0.0341763	0.00976024	0.0294704	0.0258944	0.00338492	0.00174684	0.00825144	0.00549307	0.00411819	0.0127149	0.0113147	0.00114276	1.38467	1.18122	0.45922	0.106641	0.0449931	0.060225
1.57365	1.24424	1.50456	1.95248	10.4386	8.61389	15.8113	17.3629	9.34529	16.3231	10.8527	7.86344	1163.22	2035.29	888.305	2359.16	9	18	8	13	7	6	7	9	0.234006	0.0596932	0.119419	0.172399	0.219182	0.0354948	0.00151419	0.0187258	0.0206609	0.00132203	0.000300186	0.00435076	0.00301306	0.000876918	0.00169889	6.30839e-05	0.0024685	0.000379809	0.00118599	0.000937931	0.808716	0.288071	0.138684	0.0635591	0.0691062	0.0821952
2.56317	2.13543	1.9677	3.41069	23.8232	18.6934	11.7396	30.4667	17.6409	7.72842	7.10143	10.0873	1829.42	815.686	783.163	1975.19	10	12	8	12	10	11	3	10	1.20459	1.18233	0.766284	0.536042	0.119025	0.0236391	0.00318674	0.00210211	0.00617775	0.00507949	0.00333754	0.00549588	0.00449729	0.010497	0.00462968	0.0107276	0.00472583	0.00100396	0.000484774	0.00402452	0.719659	0.575571	0.678109	0.333141	0.0574586	0.0158833
6.21787	3.99944	2.43487	7.38826	15.3708	28.9228	17.3657	32.7811	18.6356	14.0783	25.0324	21.2678	2385.43	1716.28	2467.88	3006.56	11	18	10	20	4	9	15	4	0.79311	0.526327	0.436158	0.143557	0.246687	0.00962901	0.0164614	0.0204547	0.0588025	0.038629	0.0097938	0.00609608	0.00545648	0.0124664	0.0104408	0.00068206	0.0016662	0.00230962	0.000632277	0.00427994	2.20475	2.68672	1.21464	0.269613	0.140787	0.0167347
2.96016	3.59559	0.528763	4.65747	7.9156	12.9751	5.32655	13.7693	5.95132	7.4435	3.98861	4.12834	913.012	823.363	985.921	1317.66	6	3	5	13	3	4	4	3	0.025257	0.0172076	0.0625116	0.0406804	0.0142765	0.0157218	0.00413941	0.00562901	0.000474519	0.00149089	0.000482559	0.000258547	0.000143036	0.000852503	0.000920147	0.000946252	0.000312726	0.000391628	5.8875e-05	0.00037329	0.220073	0.0538233	0.0171092	0.0202552	0.0038337	0.00888445
2.80355	2.29095	0.523408	3.43171	11.8511	6.63496	17.4382	21.8171	24.5127	15.3499	11.1855	16.8445	9504.52	5239.05	3115.4	10484.1	4	3	3	4	4	4	4	4	0.0586056	0.156904	0.0513644	0.0263729	0.0472072	0.0388358	0.0797082	0.0495559	0.0315643	0.0337634	0.0501642	0.0406769	0.0435621	0.0522253	0.0287248	0.012502	0.0011897	0.00777898	0.00560293	0.00548587	0.0131066	0.00163842	0.00437634	0.000679321	0.000208621	0.00157187
4.18825	2.95465	1.10282	5.13786	11.471	5.26739	9.42288	14.2764	3.57598	13.6017	5.94404	10.7306	561.625	1040.4	326.89	1065.33	32	14	14	31	3	14	14	15	0.973283	0.0819297	0.0504938	0.0377856	0.0135531	0.000978679	0.000710739	0.00679334	0.00111786	0.00202812	5.80339e-07	0.00105138	0.000516808	0.00103925	0.000178547	0.00123138	0.000155428	0.000290421	0.00152611	5.64892e-06	0.0219213	0.0159558	0.00817399	0.00809812	0.00313524	0.00313078
4.00177	2.08581	1.21997	4.51274	18.3513	9.88809	10.3654	19.114	5.82402	17.7068	11.3048	13.1717	1000.07	1085.35	1054.93	1296.46	15	8	13	19	3	4	3	4	1.26409	0.4312	0.503067	0.0623625	0.030471	0.0777677	0.00930879	0.000161171	0.00560089	0.00930846	0.0120054	0.000436489	0.000829685	0.0092225	0.0123576	0.00517402	0.000285648	0.0047709	0.00370538	0.000186492	0.0513245	0.220469	0.0118973	0.0630134	0.0339353	0.000807431
2.61833	2.65726	1.07894	3.54306	17.066	9.06173	31.6204	32.1253	28.2021	20.2682	16.31	16.342	9881.64	6761.26	5629.95	10040.2	5	4	4	5	3	3	4	7	0.093445	0.136303	0.225144	0.197696	0.157562	0.175791	0.156873	0.111413	0.0607133	0.0160709	0.00828845	0.00423325	0.00541723	0.00214015	0.00788054	0.0221896	0.0122217	0.0150884	0.00919277	0.00724975	0.00637396	0.00191976	0.00602341	0.00689268	0.00506685	0.0111122
2.18339	2.69039	0.495306	3.40887	11.085	18.0046	35.2872	36.1599	23.974	16.0581	11.9972	14.9945	8529.53	6078.16	4567.11	9358.3	5	2	2	3	3	2	3	4	0.0363326	0.0330957	0.0686211	0.13779	0.0934345	0.0219797	0.0039357	0.00452101	0.0105998	0.0158877	0.000440364	0.0138114	0.0263536	0.0466642	0.0141645	0.00960743	0.00213049	0.00565679	0.00334204	0.00118406	0.00890817	0.000563183	0.00551597	0.00265011	0.00270886	0.000317937
2.22179	2.83475	0.412286	3.61441	10.541	4.9478	6.79517	11.5257	8.4184	7.9135	5.84846	7.23496	2607.98	4962.17	1559.2	5244.65	6	9	3	5	2	4	4	5	0.0060011	0.0326869	0.00804839	0.0427058	0.087955	0.000542119	0.031175	0.0439268	0.0143657	0.0100361	0.0214853	0.0138188	0.00288535	0.0143735	0.00967067	0.00140914	0.00908709	0.00412594	0.00151081	0.00206278	0.000717174	0.0020985	0.00204374	0.00387965	0.000303657	0.00260893
1.91571	1.98164	0.568545	2.72626	18.8876	9.59878	22.1246	29.1615	27.0424	24.3604	5.20503	24.7679	8958.36	6909.94	1257.9	11339.7	4	4	5	10	4	4	4	4	0.127438	0.151369	0.115364	0.0471231	0.0594773	0.147929	0.0109732	0.0108307	0.0101568	0.0425013	0.0164747	0.00122185	0.00619368	0.0175342	0.0181168	0.0311867	0.0129768	0.00373616	0.00944637	0.00788104	0.0462511	0.023661	0.0273227	0.00311509	0.000326795	0.00991977
1.829	2.91243	0.590105	3.29013	13.3392	13.2553	39.9141	40.362	28.5165	15.68	9.50449	18.9019	12768.9	7486.11	2557.36	13897.4	4	3	2	3	3	3	4	3	0.00855557	0.0455026	0.0915624	0.0397134	0.0428684	0.0198382	0.035442	0.050277	0.0577824	0.0682612	0.0478314	0.0482712	0.0500175	0.0456171	0.0324724	0.0273628	0.0145622	0.0191802	0.0112799	0.0113272	0.0259441	0.00747787	0.00963331	0.0172526	0.00178887	0.00985102
2.86808	2.5328	0.358592	3.38529	8.50569	8.57327	4.44534	12.1978	9.63353	6.25032	6.51418	6.41732	1349.33	240.369	421.594	1403.47	16	11	4	15	4	8	13	5	0.077046	0.112507	0.049083	0.0253195	0.00852035	0.00487422	0.00154827	0.0030922	0.0064235	0.00661949	0.0023133	0.00167062	0.00255512	0.000971976	0.00149768	0.000504545	0.000176225	5.26003e-06	0.00163571	6.2778e-05	0.530047	0.306804	0.0941178	0.0638414	0.0104558	5.57899e-05
3.26914	3.38476	1.25744	4.71286	10.6543	13.4595	9.20725	17.7748	14.1443	9.4727	9.50676	12.4603	2273.51	1727.5	892.078	2771.08	12	11	16	12	3	3	5	7	0.507193	0.0475564	0.0505666	0.06648	0.0362785	0.0164799	0.0133513	0.0013907	0.00163333	0.00836918	0.00164581	0.0117087	0.000972372	0.00205379	0.00693222	7.25289e-06	0.00538966	0.00221772	0.00700323	0.014511	0.378695	0.154099	0.20193	0.0359164	0.0136568	0.0216107
3.66849	3.03512	1.88197	4.7616	17.0812	8.3982	15.9572	20.944	19.6241	20.8578	6.48767	19.9424	4666.91	3313.83	1033.34	4871.73	10	21	7	11	4	3	5	6	0.543512	0.0752385	0.415343	0.163459	0.0453594	0.0498611	0.0432605	0.0255765	0.00069693	0.00946678	0.00448661	0.000406808	0.0206593	0.00197285	0.00269515	0.00121042	1.23325e-05	0.00254972	0.000770789	0.00111725	0.275982	0.00275586	0.0192868	0.00264363	0.00540778	0.00868017
5.71089	3.71508	1.37013	6.81388	21.6114	11.0226	13.7281	25.6189	15.2544	15.2336	6.42215	8.43131	2559.77	1054.03	849.893	2652.9	10	16	8	9	4	5	4	4	0.198831	0.104838	0.766514	0.224219	0.248349	0.11938	0.0452699	0.0601914	0.00693396	0.0115083	0.00653983	1.64157e-05	0.000430765	0.000196848	0.0123868	0.00995669	0.0107943	0.00191897	0.00233725	0.0028864	0.141049	0.281609	0.316091	0.0858585	0.00613327	0.000703478
5.59065	2.98224	1.66552	6.28985	27.75	11.7501	25.2509	28.4765	16.3104	30.4393	9.66125	23.2419	4196.58	7747.7	1373.85	7939.1	8	16	4	11	3	5	4	7	1.22117	1.11992	0.285832	0.281182	0.396828	0.335513	0.0736758	0.00810275	0.0291042	0.0376731	0.0468476	0.0085008	0.0309278	0.00927016	0.0999013	0.0162335	0.0323708	0.00624327	0.0630851	0.0315253	0.172232	0.770779	0.145479	0.0162693	0.159079	0.00794709
2.25977	3.60217	0.955657	4.35636	7.1599	13.9696	4.21734	14.207	6.64349	6.90609	5.04145	6.24792	1451.07	1470.41	1409.81	2216.47	2	2	19	3	4	4	3	4	0.00650993	0.0194794	0.0086679	0.00223305	0.000607712	0.000283607	0.000133565	0.000107386	0.00302683	0.000173566	0.000306413	0.000749907	0.00127788	0.00148802	0.00470949	0.00320757	0.00684313	0.00609668	0.00464757	0.00614458	0.054182	0.0716202	0.0246453	0.0101983	0.00275529	0.000389783
3.30139	2.25706	0.818415	3.64849	11.5686	9.81957	24.0996	24.8499	22.5695	12.1561	14.6989	15.0473	5546.27	5263.52	3439.87	6538.51	8	5	3	3	3	3	4	8	0.101015	0.368625	0.186155	0.155969	0.112863	0.0685474	0.116576	0.0450016	0.00833777	0.0202312	0.000505715	0.0166887	0.00431787	0.00422975	0.00244976	0.00587683	0.00275221	0.000186443	0.00272395	0.000584241	0.0826974	0.051886	0.0194933	0.031217	0.00836672	0.0097489
1.36958	3.01297	1.04605	3.35499	19.6824	10.576	39.3703	39.4474	18.8643	10.3239	13.6723	10.8835	10479.8	2897.25	2717.76	11207.5	2	3	2	3	3	3	3	3	0.00434724	0.00500132	0.0236333	0.0265708	0.0223915	0.0329881	0.01541	0.00110531	0.00971019	0.0303688	0.0363812	0.047744	0.0258063	0.0107815	0.000841034	0.0099958	0.0270042	0.0428081	0.0601972	0.0180531	0.00115751	0.0046686	0.00118709	0.00040949	0.00254367	0.000664659
2.17369	3.45297	0.433798	4.09571	5.61175	12.3276	4.83045	12.4768	10.7565	4.42358	3.77681	8.16005	1181.54	1179.15	648.686	1662.57	3	15	9	18	15	5	7	24	0.00202767	0.00593615	0.0103211	0.00193654	0.00167621	0.00298459	0.000785009	0.000220374	0.00104627	0.000600307	0.00373034	0.00112972	0.00119353	0.000991841	0.000227841	0.00110632	9.61817e-05	9.04736e-05	3.89461e-05	0.00113844	0.249588	0.1652	0.195857	0.0330285	0.0115447	0.00972313
1.7702	3.18315	0.230185	3.62175	13.7968	8.66598	10.5649	16.6083	6.38918	13.6969	6.07887	8.24269	2288.42	5751.03	1579.79	5843.43	2	2	4	3	3	3	4	5	0.00239622	0.0137501	0.0181873	0.0194266	0.013975	0.00379747	0.0111408	0.0241617	0.0308337	0.0307155	0.0122222	0.00269299	0.00228526	0.00100255	0.00141246	0.00532675	0.00467413	0.00512559	0.00688314	0.0110977	0.00638624	0.00147086	0.00112782	0.000941566	0.00184462	0.00722224
1.80324	4.1266	1.1276	4.62561	7.17696	6.58257	6.02774	11.1091	11.1686	11.7111	7.01572	9.87467	1698.02	1446.65	857.005	1753.45	10	31	3	13	5	7	9	7	0.0248861	0.0346877	0.0133589	0.0117282	0.0491762	0.0130872	0.018369	0.011069	2.25534e-05	0.00096102	0.000670854	0.00240965	0.00347796	0.000395275	0.00220481	0.0022745	0.000350683	0.0032788	0.000311585	0.000660869	0.00996872	0.00505475	0.00933262	0.000242254	0.000793618	0.00127445
3.2207	2.55245	1.18	3.90266	19.739	11.6493	12.9155	22.5217	12.3429	14.4794	13.1342	11.3188	2929.12	969.179	748.167	3100.1	8	5	3	9	3	10	5	3	0.501623	0.264838	0.348262	0.135292	0.114641	0.0759082	0.0862948	0.0615713	0.0299494	0.0166505	0.00104452	0.00171372	0.00214795	0.00022075	0.000836474	0.000852386	0.000459953	0.00145642	0.00327609	0.000490138	0.529458	0.111858	0.0883366	0.0617541	0.0684819	0.0442567
2.88577	4.17474	1.1104	4.60691	10.9039	10.5132	7.10125	16.3601	15.0084	9.78814	14.9082	8.23524	1004.13	475.39	901.144	1350.99	18	8	7	9	8	15	11	12	0.200405	0.231524	0.239035	0.0665969	0.0295168	0.00754396	0.0115393	0.00482457	0.0161405	0.0207321	0.00416858	0.00171561	0.000940456	0.00680432	5.80611e-05	0.00528707	0.000559284	0.0018287	0.00285913	0.000187057	0.740657	0.185486	0.50096	0.156438	0.05399	0.02448
2.60303	2.51115	2.6958	4.48005	13.823	6.43338	15.7535	17.0376	7.84147	18.1872	7.59283	11.0474	1460.5	1733.12	627.027	1907.28	14	15	10	18	5	4	8	17	0.228229	0.272095	0.217422	0.0164643	0.0811842	0.0208915	0.0536489	0.0325238	0.00393845	0.00224158	0.00953333	0.00764282	0.0062765	0.00451794	0.00327647	0.00190126	0.00103652	0.00421146	0.000935359	0.000498238	0.170186	0.0734961	0.0173747	0.0128553	0.0145618	0.0105234
3.33123	2.71079	1.96513	4.66789	10.3426	8.16479	15.804	16.6522	6.84021	12.347	5.99308	5.04765	759.956	765.566	351.587	782.716	13	12	9	19	5	16	18	20	0.275543	0.0828829	0.103761	0.0294703	0.0623675	0.0378085	0.00947049	0.00422722	0.00171104	0.000746669	0.0186702	0.0166632	0.0021253	0.000481166	0.00286352	0.00139676	0.000107073	0.00440104	0.0012639	0.000242541	0.151981	0.0855583	0.0103274	0.0183512	0.0472385	0.00688737
0.476478	1.18577	2.25089	2.57839	12.9436	4.51286	13.0684	14.8989	24.9509	12.8429	3.95475	21.3402	8382.04	3931.43	1076.69	9138.44	5	5	2	12	4	4	4	4	0.0273642	0.0215881	0.050473	0.0599959	0.0876556	0.0977279	0.103043	0.0968441	0.0948639	0.0710389	0.0543664	0.0404157	0.0199127	0.0214485	0.0228519	0.00855528	0.00418937	0.000734328	0.00106137	0.00210141	0.00951875	0.00079719	0.00191434	0.000917525	0.00169405	0.00363056
2.56086	3.54917	1.88189	3.93045	10.9215	12.1083	9.13335	14.5364	8.69902	10.7763	12.2973	8.3919	743.901	440.192	731.024	955.533	23	21	10	17	10	18	14	16	0.662363	0.400478	0.139344	0.00580213	0.0227534	0.0404529	0.0116726	0.0212894	0.00850862	0.00565707	0.00652202	0.00318655	2.17438e-05	0.00118857	0.000712643	0.000846732	2.93661e-05	0.000319172	0.00173946	0.00175619	1.36418	0.862483	0.212104	0.157489	0.0646127	0.0239632
2.43327	2.7746	1.33093	3.84258	8.15378	12.6769	6.97094	14.7049	5.07268	8.62832	2.04199	4.96253	777.31	434.821	372.281	855.389	13	8	19	14	5	18	6	5	0.142378	0.0827205	0.0966622	0.0403634	0.0437477	0.00991245	0.00251805	0.00186974	0.00166553	0.000553523	0.000608796	0.000498596	0.000131688	0.0027956	1.09595e-05	0.000597797	8.4943e-05	6.07316e-05	0.000388897	3.66023e-05	0.0836402	0.154531	0.0952717	0.113877	0.0593963	0.0501831
0.651402	2.29823	1.3957	2.67445	14.4217	7.86184	6.91966	16.9721	11.4286	11.9129	5.74004	9.83562	3655.8	2891.91	2188.82	4551.18	3	3	4	4	4	5	4	5	0.0184718	0.173779	0.0209457	0.24477	0.0143063	0.24787	0.0195895	0.142019	0.0123105	0.135126	0.00909366	0.0752143	0.00785165	0.0665285	0.000512881	0.0271595	0.000831733	0.0189307	0.00661157	0.00547386	0.00261593	0.00341834	0.00562158	0.00415878	0.00648402	0.00342
1.64274	1.93467	1.21377	2.74035	9.12753	13.6647	9.82689	15.1501	15.8259	16.0241	14.1987	12.5171	4681.73	2592.22	2079.97	4756.09	4	2	2	4	3	4	7	3	0.0112157	0.302757	0.0935138	0.114611	0.0988457	0.0263499	0.0134086	0.00539635	0.00521057	0.00185099	0.0258099	0.01529	0.00322135	0.0153905	0.0235371	0.0127369	0.000186438	0.00497779	0.0149249	0.0123523	0.0162324	0.0237801	0.017114	0.021479	0.00892818	0.00169457
3.55472	2.881	1.74372	4.89661	14.8558	11.8362	9.63292	18.3875	8.76016	10.6779	12.3184	8.9602	1005.8	734.555	620.942	1187.88	16	12	17	17	7	5	10	13	0.274154	0.86544	0.406632	0.0624065	0.0187332	0.0104314	0.0161798	0.00700647	0.00415513	0.00499713	0.00164707	0.00640479	4.42174e-05	1.63822e-05	0.00141195	0.000210375	0.000922032	0.000382191	3.66449e-05	2.35583e-06	0.497501	0.0625046	0.0390457	0.0483377	0.0332907	0.0295617
3.23645	2.70074	1.62643	4.49209	10.8606	15.5188	8.82073	18.2706	8.39169	11.6258	4.57063	6.16129	800.998	796.858	452.728	886.197	16	16	12	19	10	3	11	7	0.508158	0.078954	0.147008	0.122763	0.00228891	0.0181536	0.00505312	0.000343967	0.00188626	0.000348771	3.8462e-05	0.00623806	0.000192476	5.30497e-05	0.000458976	0.00347643	0.000392811	0.00280468	0.000499989	0.00157625	0.885437	0.393099	0.345453	0.0615609	0.00956854	0.0114103
2.60925	4.18935	1.43191	5.03587	11.2873	14.2602	7.76541	17.9096	6.69079	10.8501	7.53819	7.52207	798.233	644.39	352.268	888.469	10	11	17	12	4	17	10	4	0.192281	0.173447	0.097166	0.00811715	0.00558525	0.0319607	0.022211	0.0225621	0.0116637	0.014699	0.0047039	0.00271764	0.00034012	0.00165153	0.000853588	0.00434955	0.000572622	0.000736265	0.00038039	8.97208e-05	0.189029	0.317814	0.0451508	0.0809997	0.0293674	0.0446155
2.89277	1.8231	0.854051	3.10852	14.1536	12.9553	9.78702	19.428	14.9776	5.70704	9.98535	11.9942	1204.82	534.886	488.642	1349.2	11	13	6	22	15	11	16	15	0.811891	0.206406	0.0513414	0.0802636	0.119228	0.0581343	0.0080819	0.0173885	0.00357888	0.00498949	0.00863291	0.00348984	0.00177352	0.00667943	0.00445025	0.00155482	0.00126518	3.76049e-06	0.00222962	0.00201647	1.19705	0.947962	0.173571	0.0550437	0.0823709	0.0153388
1.71123	0.784281	1.17471	2.12511	12.9567	6.37604	10.0027	13.297	10.5696	9.87011	10.1618	10.7385	2062.01	1767.06	1118.74	2689.38	5	7	5	11	4	4	5	4	0.289099	0.141776	0.0330222	0.0439848	0.111758	0.0340865	0.0279644	0.0431828	0.0475692	0.0257963	0.00197603	0.00807459	0.00534033	0.00661562	0.00539309	0.00861184	0.00852193	0.00737976	0.0199714	0.011975	0.226141	0.0744937	0.011221	0.00110519	0.00341916	0.00862665
1.87929	1.01235	0.902256	2.04705	6.72513	6.77452	9.42429	10.0721	3.8549	9.03795	8.74604	6.61287	2236.62	1150.4	513.047	2298	12	15	8	15	3	6	18	3	0.00631411	0.00418987	0.0106858	0.029629	0.0391013	0.027242	0.0163084	0.0196328	0.00577969	0.00340203	0.000883157	0.00277647	0.000803377	0.000381462	0.000246512	0.00129166	0.000274279	0.00123061	0.00176299	0.000304656	0.471318	0.19516	0.00174978	0.00174947	0.0129015	0.000456238
0.368045	1.10819	1.54524	1.88881	5.87815	3.19602	9.85556	10.1363	2.3164	8.13902	6.00617	4.77603	299.756	874.927	464.406	888.064	6	18	10	13	4	8	14	9	0.041306	0.0660739	0.0679616	0.0284827	0.0153804	0.0196376	0.0261975	0.00922254	0.00619098	0.00419872	0.0018538	0.000973696	0.000650309	0.000276467	0.00249572	6.95197e-05	0.000855722	0.000743134	0.000409296	0.00012912	0.0384933	0.0142211	0.0319387	0.00633021	0.0163768	0.00388293
1.51718	0.90637	0.776331	1.70274	8.15994	4.77142	9.29887	10.2193	16.0703	15.5411	4.5457	13.8288	4851.51	4389.04	1093.45	6166.42	8	6	4	12	5	4	11	5	0.0612946	0.0449942	0.0291932	0.0350451	0.0592861	0.0421821	0.0535519	0.0384704	0.0226869	0.0208909	0.0131325	0.00314533	0.00347202	0.00184043	0.00116955	0.000630941	0.00105364	0.00342448	0.00266178	0.00183653	0.0258406	0.00161012	0.00441475	0.00731844	0.00204385	0.00138734
2.54428	0.853917	0.428695	2.55122	8.49946	9.06256	4.84234	10.9519	8.59795	6.40644	5.50556	4.99249	755.481	1005.41	549.168	1372.29	7	8	4	11	5	2	9	7	0.111159	0.0306452	0.0143215	0.0271355	0.00149819	3.50667e-05	0.000525736	0.000589735	0.00243306	0.000641516	0.00682423	0.00220527	0.00307606	0.000421003	0.00140628	0.00049882	0.000462633	0.000360205	0.00119337	0.000771312	0.141029	0.192124	0.0579286	0.149914	0.0655098	0.021629
2.73927	1.59792	1.1799	3.02225	13.7202	15.5817	7.57286	20.4588	7.11146	8.51712	3.9496	5.32726	802.359	1066.47	392.043	1113.73	12	12	13	13	4	10	12	12	0.25291	0.151129	0.0685319	0.169339	0.0924482	0.0211975	0.00331579	0.00115541	0.00117222	0.0011816	0.00198592	0.00250059	0.00314462	0.0060505	0.00958561	0.00210083	0.00197516	0.00029091	0.000391563	0.000768357	0.47429	0.706135	0.470354	0.161139	0.091682	0.00332124
2.51211	1.16091	1.53714	2.79633	17.9407	14.6547	9.86675	22.2482	5.01757	10.5239	8.83444	9.883	585.771	637.074	1385.65	1416.51	7	5	17	7	4	6	4	8	0.578432	0.408017	0.222562	0.166092	0.0288279	0.0735731	0.0829858	0.0345857	0.0457071	0.0531401	0.021691	0.0203566	0.0172524	0.00607095	0.00318355	0.00795477	0.00586205	0.00220238	0.00111863	0.000612986	0.189991	0.432026	0.157808	0.0195727	0.0520662	0.0106711
3.80279	2.59717	2.5321	4.56642	17.9046	17.0993	12.4332	25.0217	8.26914	11.4557	19.5553	15.1186	752.472	1022.44	1137.26	1198.59	13	15	8	14	3	8	20	20	1.05397	0.258181	0.249379	0.349417	0.359534	0.0151742	0.00237514	0.0199256	0.00160355	0.00757416	0.000805913	0.00493468	0.028167	0.0330487	0.0219454	0.00709333	0.00325646	0.0298709	0.0038866	0.00852367	0.855353	1.36332	0.63212	0.0211417	0.00375934	0.162474
1.00377	0.715029	1.30605	1.33967	11.7527	5.44947	7.72672	14.5182	8.95535	7.12524	6.18953	6.45532	1825.92	1182.99	382.31	2198.72	10	7	10	10	9	10	10	14	0.368452	0.109262	0.0837059	0.142685	0.105419	0.0685591	0.030442	0.0150732	0.00512799	0.000891991	0.00249211	0.000322304	0.000194271	2.11752e-05	0.000144398	0.000265289	0.000183451	0.000244403	0.000140437	0.00032534	0.0966472	0.0243344	0.00835286	0.0211758	0.0062516	0.00370931
3.08854	0.753559	0.944269	3.17312	14.5493	8.1338	9.52593	16.04	8.63841	7.12306	4.40688	6.09346	952.203	943.942	353.875	1080.55	8	11	8	16	5	3	4	5	0.323408	0.145668	0.0731523	0.0183013	0.0562966	0.016703	0.0106114	0.0489682	0.0286828	0.00929262	0.00125946	0.00908789	0.00178536	0.00306992	0.00111603	0.00255307	0.000289528	0.000356299	0.000291497	0.000177796	0.0873866	0.11229	0.0931367	0.0838928	0.126985	0.053971
2.13285	1.72397	0.856636	2.67641	11.0261	13.3354	8.73611	18.3734	10.2183	7.22607	5.97688	6.03669	1135.51	652.436	491.505	1227.92	10	11	9	11	10	10	8	13	0.109431	0.0412555	0.0260486	0.0831392	0.0809169	0.0226487	0.00932077	0.0101383	0.00191825	0.00168186	0.00374916	0.0154595	0.00206894	0.00340602	0.000995851	0.00137892	0.00246236	0.00349659	0.00194629	0.00116013	0.512054	0.47486	0.144073	0.0561606	0.107835	0.0476284
3.31434	3.46092	2.0078	4.76888	10.8985	10.4189	17.3149	17.3949	9.66619	16.7309	6.1892	14.7264	709.177	1120.59	626.403	1342.34	26	20	11	12	11	16	19	15	0.225347	0.0568997	0.200524	0.0570666	0.107714	0.070372	0.0553213	0.00615359	0.005404	0.00657735	0.00573966	0.0022223	0.00126559	0.00202078	0.00249316	0.00126368	0.00086938	0.00328636	9.94407e-05	0.00326091	0.262409	0.368443	0.0964313	0.032958	0.0304055	0.000512985
4.35855	3.47508	2.32163	5.22917	23.3625	9.60591	21.0275	24.4653	5.96876	22.5241	11.5748	18.1063	539.987	1489.98	907.411	1558.26	17	24	10	29	4	17	24	17	3.07419	1.45862	0.437347	0.15856	0.452462	0.0552561	0.108183	0.0134023	0.0315699	0.194503	0.00485444	0.0389132	0.0151298	0.000182069	0.00708526	0.0151726	0.00275617	0.00505073	0.000416008	0.00532901	0.340364	0.124469	0.0759493	0.154077	0.0437237	0.0352045
1.04407	3.74257	0.374846	3.75185	10.3347	12.5787	4.42762	15.6981	5.90147	9.70784	11.7067	8.61063	396.599	540.051	863.382	869.959	10	10	11	10	6	22	13	23	0.211954	0.391468	0.138319	0.0615648	0.0206869	0.0430522	0.00994649	0.0730648	0.003912	0.0114656	0.00177718	0.00248258	0.00208009	0.0017099	0.00289242	0.000606548	0.0013795	0.000904836	0.000622147	0.000661931	0.357601	0.0325865	0.114038	0.00171573	0.0590543	0.0299935
0.493255	3.36745	0.463704	3.37978	13.0207	9.5152	8.21417	15.3966	15.3301	5.03391	8.18812	11.4901	2173.38	1764.6	2303.27	3171.91	3	3	3	3	4	3	4	4	0.00819646	0.090327	0.0767603	0.00848858	0.00650231	0.0304364	0.0710081	0.0713043	0.0909301	0.0561495	0.0116413	0.0127095	0.00261654	0.00750534	0.0179157	0.0281838	0.0216906	0.0403933	0.00646705	0.0194645	0.00636862	0.00490083	7.03544e-05	0.000853306	0.00825557	0.0085998
3.70801	3.35428	4.37996	5.79792	15.004	13.6175	20.4303	24.2496	23.7889	18.3762	22.127	20.2441	1204.95	1105.84	1088.64	1434.41	12	25	18	19	16	15	6	38	0.934721	0.230983	0.257678	0.479125	0.0436165	0.0642063	0.0255941	0.00829612	3.00847e-05	0.000788166	6.13147e-05	0.00309257	0.00295661	0.00261486	0.000716288	0.000499025	0.000608826	0.000970144	0.00260247	0.00071981	4.85622	0.699124	0.103165	0.0218485	0.043034	0.0064491
3.66995	2.11774	2.83918	4.12671	11.1733	29.8316	24.5248	35.0277	28.4051	13.1585	6.80796	25.7028	2359.41	1108.64	800.348	2617.69	13	8	8	13	13	8	7	12	0.500941	0.0359889	0.0158525	0.129628	0.0307702	0.136736	0.179801	0.0828959	0.0129133	0.00233977	0.00243222	9.23821e-05	0.00133966	0.000778496	0.00162121	0.0010059	0.000949697	6.60386e-06	0.000724987	0.0026208	1.07223	0.92522	0.941404	1.26178	0.820367	0.377932
3.03424	4.66017	2.16254	5.59663	11.9741	24.3191	21.9169	33.0642	30.4587	9.65365	12.1615	26.1415	3365.95	992.323	796.414	3467.34	8	9	8	8	10	10	15	9	0.0707487	0.00962425	0.355293	0.350236	0.0888998	0.270366	0.118499	0.01701	0.0162154	0.0121472	0.0042318	0.000436546	0.00189582	0.00655514	0.00130817	0.0003462	0.00229154	0.00053071	0.000625378	0.00050468	0.532927	0.198991	0.850961	0.687584	0.0947701	0.359681
2.34703	2.87412	1.37101	3.09179	16.7399	12.8499	17.5772	24.4413	21.398	16.8723	14.7648	14.2358	3961.2	1943.83	691.393	4442.67	15	7	4	10	5	5	27	5	0.454232	0.737614	0.776699	0.0276975	0.0363992	0.0678205	0.0192238	0.0534856	0.0274014	0.026627	0.00404555	0.00245701	0.00212512	0.00203	0.00398907	0.00187665	0.00233616	0.00224994	0.000836049	6.97972e-05	1.72361	0.421022	0.0726145	0.183878	0.0696715	0.0345238
2.30673	3.02217	1.54513	3.37962	21.4986	7.88018	12.677	22.826	7.20045	16.2299	10.7729	9.48886	524.938	1068.9	845.426	1178.88	12	18	14	15	8	15	13	20	0.617082	1.12058	0.594365	0.60065	0.137794	0.0307027	0.0466032	0.01687	0.0322069	0.0340565	0.0215279	0.0163007	0.0174165	0.00223861	0.00383796	0.000203033	0.00080906	0.00137096	0.00055299	0.00109206	0.490364	0.195431	0.0157088	0.0218522	0.00524884	0.0176079
0.806484	3.09952	0.688343	3.16831	9.35736	10.5173	4.33205	13.7074	3.47557	4.8699	5.14012	3.12966	408.955	444.619	329.922	588.466	8	10	6	10	5	11	8	13	0.140448	0.232984	0.119962	0.0544826	0.050112	0.0252732	0.0229128	0.00744444	0.00102164	0.000258961	0.000724801	0.00224704	0.000188447	0.0013306	0.000855882	0.000970094	0.000195506	6.57941e-05	0.00250851	0.000136665	0.173229	0.0874052	0.0413769	0.0216455	0.015691	0.0255138
2.22336	2.84823	1.88744	2.87314	13.4076	21.1994	10.1957	26.7576	14.9885	10.148	8.76845	13.6241	938.926	781.126	754.34	1196.94	12	9	14	10	9	15	7	20	0.55928	0.158935	0.0785498	0.165887	0.0416565	0.0478584	0.0146765	0.0134027	0.0147627	0.000422369	0.00407839	0.000768592	0.00114874	0.00098358	0.000255034	0.00242697	0.00326036	0.000191309	0.000356601	0.000324421	1.99542	0.703297	0.483559	0.513519	0.177079	0.0606349
2.7505	3.74603	1.29961	4.51768	6.70447	10.8287	7.10314	13.4446	4.4224	3.1055	13.6542	6.17317	785.857	227.314	957.918	1030.74	32	29	8	33	6	5	27	16	0.252392	0.0306751	0.00388803	0.0123815	0.0154479	0.00070517	0.00637686	0.00269336	0.00113999	0.000988097	0.00142451	0.00158521	0.00265783	0.00154907	0.000281637	1.41071e-05	0.000651963	0.00140937	0.000523945	0.000440558	0.387244	0.428373	0.0694096	0.132315	0.0912113	0.111639
1.34491	3.23751	0.82234	3.47248	10.8511	12.6251	5.41581	16.544	5.18063	7.67943	6.25623	5.77593	519.927	612.683	360.849	731.314	9	11	10	11	9	15	21	18	0.147038	0.219518	0.19583	0.0371625	0.0938017	0.0296501	0.0169428	0.0229002	0.0307656	0.0128724	0.00623542	0.0046593	0.00218782	0.000354243	0.00133879	0.00030179	0.00349297	0.00490166	0.00079012	0.000800447	0.0840138	0.392502	0.0883843	0.0534236	0.0813409	0.0283061
1.76417	2.80653	0.985951	3.43538	10.3681	8.26685	2.94662	13.2782	5.00312	3.96384	3.9933	1.58111	384.709	236.07	299.399	432.872	14	13	14	13	11	14	9	19	0.272364	0.289654	0.117272	0.0725211	0.0132827	0.00253859	0.000456483	0.000602065	0.000210853	0.00430729	0.000505545	0.00149621	0.000722417	0.000307582	0.000864159	0.000707326	0.00085974	0.000137847	0.000337024	0.000492614	0.0885587	0.0876004	0.0295545	0.0441106	0.0199227	0.00651518
2.68787	4.61839	0.639454	4.91865	13.1416	15.2955	6.44387	18.9801	6.25507	10.0292	19.1909	13.2337	424.36	601.484	941.726	965.061	15	27	8	33	10	14	29	23	1.54818	0.486341	0.179415	0.102224	0.0448234	0.00611309	0.0072716	0.00425629	0.00176482	0.00270132	0.00850191	0.0119815	0.00400134	0.00203529	0.0013241	0.000187674	0.0003321	0.00019555	0.000412566	0.000671873	1.02601	0.673365	0.0785643	0.0144399	0.0539443	0.0737098
2.8139	2.37245	0.699506	3.20409	11.2716	7.72897	8.44776	13.1115	5.69539	17.0762	7.75837	9.68417	824.961	1734.57	587.433	1855.89	26	12	5	28	4	6	11	34	1.37848	0.189831	0.123943	0.0139247	0.00509034	0.0284122	0.0139197	0.0203475	0.0125319	0.0162989	0.00456983	0.00157537	0.00833481	0.00128105	0.00489696	0.00239566	0.00243079	0.000376172	0.000694875	0.00169645	0.0976943	0.217231	0.122054	0.0979978	0.0567852	0.0104253
1.18366	2.89503	1.10396	3.18702	11.421	7.54321	15.583	19.3381	14.588	14.1298	2.99733	9.41476	6977.25	3281.75	361.153	7718.65	13	3	3	4	3	4	3	3	0.355007	0.172338	0.204282	0.0233802	0.0649512	0.0518357	0.0247105	0.0129527	0.0053895	0.0015798	0.00179026	0.00581321	0.00136908	0.0039773	0.00118329	0.000770255	0.000778177	0.00460297	0.00876874	0.00946536	0.0371599	0.00445697	0.0116347	0.00518668	0.0158436	0.00766304
1.35849	3.03868	0.851585	3.43573	7.5891	6.80048	7.71948	12.3371	6.34332	9.09878	2.97061	5.46388	1563.82	2007.56	674.58	2103.44	3	5	2	3	4	3	3	9	0.00651398	0.0131727	0.0218015	0.010831	0.00190945	0.0326767	0.0195259	0.00661469	0.0120081	0.00377636	0.000426324	0.00317635	0.00178708	0.00263039	0.00829876	0.00275758	0.00191704	0.00115653	0.00474907	0.00436393	0.00266573	0.00404279	0.00265676	0.00252686	0.00137209	0.00204837
1.78357	2.40619	1.20171	2.78136	10.8364	7.11918	5.48435	12.9638	4.25414	10.6941	3.58375	5.22541	525.421	614.52	597.489	811.509	8	7	15	9	5	7	11	6	0.770029	0.378045	0.0223465	0.00454921	0.0210318	0.0179437	0.0267449	0.0235987	0.0175629	0.0133758	0.00165295	0.000125953	0.00128696	0.000368217	0.00138921	0.00169179	0.000833602	0.000509902	0.0022953	0.000507891	0.0584278	0.126781	0.130731	0.00660362	0.00830358	0.0444948
5.63542	2.35059	2.16422	5.92849	20.4293	18.8547	12.5285	24.3447	11.4492	12.5102	11.5276	8.74376	1154.82	955.095	1220.67	1585.38	18	9	17	22	7	5	7	10	1.23104	1.36243	0.410195	0.0728005	0.0127979	0.0265582	0.014297	0.0175744	0.0157235	0.0050918	0.00328197	0.0012398	0.000238045	0.00100267	0.00250801	0.00271906	0.00304864	0.000106899	0.00112466	0.00255434	0.243108	0.814465	0.881464	0.224082	0.407751	0.41407
2.65086	3.72398	1.4536	3.77918	20.0495	21.9925	15.4483	28.436	10.5775	11.9188	10.9027	7.91676	1764.17	1162.9	1817.51	2360.49	12	8	12	17	4	10	6	6	0.201506	0.984757	0.694909	0.555462	0.129269	0.0101538	0.05944	0.0108376	0.00731174	0.0394688	0.0363126	0.00492196	0.000527666	0.0017946	0.00284842	0.0032698	0.000575316	0.000200477	0.000365133	0.00106498	0.718735	0.459316	0.281672	0.646705	1.23336	0.730638
3.21575	2.34208	2.32216	3.94882	23.4731	15.3535	13.2043	28.2072	4.39628	15.2209	4.09817	6.4964	608.601	1277.54	1095.82	1491.07	9	6	7	11	6	11	6	13	2.17662	0.49312	0.13739	0.25328	0.352006	0.193252	0.0515695	0.0515231	0.0161071	0.0113609	0.00087055	0.00833724	0.00426965	0.00196963	0.00247103	0.00111442	0.00160519	0.00149953	0.00193614	0.00050078	0.354712	0.779721	0.0650733	0.221326	0.114526	0.129664
2.73869	2.92269	0.97033	3.70164	10.5121	15.9306	7.83536	19.8391	5.89262	7.57406	20.2113	13.9511	422.432	665.154	931.655	1076.4	17	13	8	16	12	12	13	16	0.570812	0.282733	0.00506894	0.108364	0.0531933	0.0106251	0.0552545	0.00566001	0.000180787	0.00722903	0.014782	0.010327	0.00490899	0.003723	0.00179773	0.00177723	0.00409987	0.00514884	0.000613885	0.000372939	1.94939	0.857868	0.476998	0.182076	0.0664529	0.103671
1.3417	2.97438	0.884932	3.31526	12.2689	6.58698	8.44193	14.7359	2.97827	8.59136	7.38549	6.70861	304.583	537.004	548.769	700.076	11	34	7	11	10	7	17	15	0.259777	0.306708	0.414011	0.0807236	0.0948919	0.0067342	0.0110705	0.0190077	0.0029224	0.0154373	0.00811091	0.00107256	0.0030977	0.00137666	0.00293923	0.00693703	0.00156577	0.00196741	0.0015013	0.000123358	0.345216	0.0523641	0.0389052	0.0037677	0.000693934	0.000504861
0.836699	3.1736	0.817372	3.3567	4.70794	5.26454	15.7654	16.7098	14.9502	13.5744	6.64173	11.7785	6179.13	4880.22	569.5	7248.84	3	29	3	3	3	4	4	4	0.000895425	0.000474083	0.000324062	0.00435772	0.00594908	0.0075275	0.00715207	0.00212324	0.000762988	5.12881e-05	0.00484359	0.00556789	0.00247445	0.00845804	0.00520844	0.00235098	0.00105856	0.00140716	0.00288056	0.00173904	0.00785324	0.00301713	0.0019818	0.000106232	0.00136929	0.00164663
2.42971	3.16031	0.936052	4.03545	14.3491	8.88753	7.77754	15.6377	4.76877	10.3209	5.85172	6.08988	453.156	733.796	818.24	1188.83	15	14	14	20	7	18	9	20	0.874333	0.341159	0.46901	0.108338	0.0222189	0.00452729	0.00265325	0.000156906	0.00121421	0.00137909	0.00250305	0.00337342	0.00217509	0.00297693	0.000274779	0.00033512	0.000543939	5.9473e-05	0.000173695	0.000690673	0.106726	0.0659491	0.0478874	0.0235665	0.0196878	0.0378081
3.77186	3.24633	1.52376	3.94777	14.8861	28.5529	9.06039	28.9505	18.1048	10.556	23.9384	17.0874	986.786	926.035	1513.01	1563.23	9	13	13	15	18	14	10	13	0.178221	1.48236	0.363921	0.120693	0.383424	0.00739173	0.0401486	0.0204333	0.00949503	0.0205087	0.00305701	0.00372153	0.00429317	0.0102307	0.00430418	0.000819481	0.00273183	0.00159875	0.00510305	0.00182095	4.37553	2.81928	0.709704	0.468883	0.391259	0.0398303
2.19326	4.23814	1.37894	4.55042	14.5797	16.078	5.40486	21.3003	9.5977	10.4517	16.7805	13.1496	552.253	485.802	670.589	886.011	17	22	10	20	14	24	29	23	1.59056	0.555247	0.330033	0.113691	0.0353261	0.010648	0.000974087	0.00663744	0.000135472	0.000511932	0.00121825	0.00284014	0.000110206	0.00171133	0.000993497	0.000669804	0.000845279	0.00204194	0.00241854	0.000211184	2.10148	0.453474	0.320334	0.0330491	0.107447	0.00475291
0.80555	2.45802	0.51969	2.62486	8.29436	3.84466	12.9483	15.5811	5.0517	5.9271	1.826	4.36553	2308.75	2399.74	457.499	3122.92	3	8	2	3	3	10	6	3	0.00416104	0.000462147	0.00147982	0.00387185	0.0026558	0.00348584	0.00456795	0.00640924	0.00252935	0.00435829	0.00657486	0.00409722	0.0125816	0.0084252	0.00977441	0.00931053	0.00840873	0.00833939	0.00465013	0.00643713	0.000281883	0.00137594	0.00246819	0.000479124	0.00155243	0.000955692
1.81313	2.44363	0.717899	2.68656	12.1678	8.31807	4.75166	14.1884	6.00097	10.8326	5.21651	8.20003	435.955	778.129	333.81	876.301	14	11	10	16	15	15	10	17	0.889163	0.317979	0.154794	0.0800471	0.0250535	0.00778337	0.00223356	0.000552106	0.00150787	0.00125763	0.000544308	0.000351472	0.000283869	0.000157659	0.000423487	0.000316342	0.00037564	0.00120088	0.000137563	0.000718129	0.061268	0.0616963	0.0283633	0.0216799	0.0269236	0.00729981
2.89298	2.81162	0.924721	3.84692	17.4178	13.5144	8.36709	17.8753	5.31849	9.49708	11.7894	9.44674	730.417	764.449	619.2	1001.03	14	12	4	28	5	15	12	13	1.66567	0.608303	0.164211	0.166973	0.0138157	0.130178	0.00985223	0.0154595	0.00327684	0.0121181	0.00242221	0.000591194	7.68047e-05	0.00140582	0.00582464	0.00212077	0.00649859	0.00127813	9.87262e-07	0.000685516	0.673905	0.366241	0.0681392	0.229197	0.104487	0.0655405
3.75118	6.45817	0.925973	7.52102	8.93462	12.2268	5.55007	16.1284	6.59386	5.28907	4.71182	7.13334	2749.25	1733.68	1224	3397.14	12	6	2	9	3	3	4	6	0.016433	0.0158227	0.0143522	0.010867	0.01058	0.0105227	0.0044376	0.00151538	0.00224016	0.000127943	0.00015951	0.000775197	0.000301618	0.000211186	0.000814189	0.000220412	0.0019802	0.000533006	0.00190556	0.00216477	0.000345438	0.000329352	0.0019666	0.00433448	0.00237853	0.00627965
3.85692	6.21603	1.49163	7.46082	10.2416	13.3166	24.0031	24.743	13.857	22.7007	12.3434	14.9637	5599.73	6168.4	2672.57	6647.3	9	3	2	2	3	3	4	3	0.0958501	0.028225	0.0175483	0.0169416	0.0145301	0.00104177	0.0195464	0.0229581	0.00546886	0.0102429	0.00140758	0.00440967	0.00256429	0.00312797	0.00596168	0.00454823	0.00646056	0.00252698	0.00437627	0.00410104	0.00441421	0.00166089	0.0041048	0.00291595	0.00921417	0.0119299
3.93493	6.14507	0.242424	7.29852	8.51013	8.13763	16.1409	18.4714	5.85058	5.06399	4.36408	4.92963	2521.61	2172.85	550.596	3281.02	11	12	2	2	3	3	5	5	0.0120284	0.0113331	0.00308831	0.0172099	0.00664006	0.00311358	0.00154506	0.00273438	0.00154053	0.000583062	0.00231588	4.46044e-05	0.000278719	7.47594e-06	0.000185327	0.00087041	0.000322079	0.00138821	0.00114454	0.000634573	0.000637527	0.00121269	0.00122578	2.57867e-05	0.000150125	0.00776192
3.94784	6.12993	0.258388	7.29352	10.4584	15.8921	12.2315	21.3582	10.801	7.98845	5.57863	7.17305	4551.14	2244.27	1424.94	4823.37	11	3	2	4	3	4	3	3	0.023267	0.0495756	0.0427004	0.0183273	0.00698129	0.0233615	0.0216558	0.00903941	0.00524588	0.00506776	0.00438934	0.00424546	0.00412453	0.00157312	0.00242347	0.0119594	0.000681686	0.00295537	0.00715224	0.00118619	9.82474e-05	0.000178875	0.00384914	0.0116113	0.00635638	0.000670944
3.38041	5.58565	0.273205	6.53146	10.4325	14.7992	6.09045	17.2318	11.8261	11.9385	10.8505	13.7596	5729.27	2376.25	1985.21	5964.21	12	5	4	9	5	4	5	5	0.0442766	0.0506456	0.0692384	0.088617	0.160707	0.0323656	0.00329142	0.0010159	0.00050157	0.00119905	0.000179541	0.000877688	0.00183565	0.00622237	0.00535737	0.00291499	0.00387358	0.000735989	0.000383037	0.000108875	0.00110176	2.56981e-06	0.000270099	0.00893326	0.0802883	0.0614793
2.96815	6.56958	0.186088	7.20907	8.97409	17.7512	7.96403	18.1144	10.8703	18.842	9.76122	14.647	4567.01	3921.96	2112.68	5172.65	9	5	3	8	3	7	6	14	0.00585833	0.0181471	0.0390793	0.116448	0.273059	0.0641907	0.0222648	0.00338974	0.00409215	0.00174967	0.00246402	0.00223605	0.000414485	0.000542171	9.80485e-05	0.000147684	0.000525815	0.000366782	3.72293e-05	0.000390349	0.00291578	0.00221102	0.00166662	0.00426939	0.05657	0.0622044
3.99104	5.94786	0.921601	7.21813	8.85489	13.2029	8.89746	16.8086	22.6476	28.3084	11.1897	18.7275	4399.52	4916.3	1515.77	6613.4	11	6	4	9	4	6	5	4	0.00112611	0.107424	0.0167138	0.0374064	0.012901	0.0087125	0.00207659	0.00377134	0.00986696	0.0112631	0.00605948	0.00365893	0.00583089	0.00158038	0.000454399	0.000596426	0.000243598	0.000565992	7.887e-05	0.00075882	0.0326624	0.0500255	0.0249814	0.00282083	0.0151761	0.00313885
3.13737	6.09848	0.2489	6.86124	17.01	8.71661	5.72961	18.7651	3.53977	5.04498	2.25397	3.17585	1414.41	1906.66	849.349	2140.39	3	6	3	3	3	3	3	3	0.0113861	0.00783214	0.0097589	0.00892475	0.0125227	0.00937545	0.00988666	0.0173506	0.00737217	0.0134217	0.0115314	0.0150637	0.0106055	0.00861033	0.00594648	0.00886498	0.0110079	0.0124797	0.0082929	0.0166968	0.00279509	0.00293968	0.00251685	0.00103371	0.000179835	0.000682829
0.334379	2.29762	0.526156	2.36017	7.93427	11.8144	9.05503	14.5954	2.2147	1.80789	0.269675	1.62966	927.026	499.924	108.984	1058.86	5	2	4	5	4	4	3	4	0.00175859	0.00189836	0.000593851	0.000948629	0.000459427	0.000782035	0.00285865	0.000582212	0.00023788	8.9905e-05	0.00197248	0.00121073	0.00118278	0.000128002	0.00199334	0.00024763	0.00418156	0.0051125	0.00267336	0.00168003	2.96709e-05	0.000637761	0.00413835	0.0029491	0.000764712	0.000570137
0.263519	2.46488	1.07545	2.68951	12.35	4.85825	10.8822	14.13	3.16386	6.42896	3.76397	4.74638	1242.71	2671.94	1117.06	3122.45	3	6	2	4	4	4	4	4	8.85974e-05	0.00718323	0.0187042	0.0445782	0.0272031	0.0456652	0.0216309	0.0118243	0.0114093	0.00405657	0.0185197	0.0072993	0.0060631	0.00628507	0.010919	0.00578447	0.00703408	0.00541837	0.00538359	0.0149533	0.000863699	0.00256879	0.0062658	0.00298675	0.000562181	0.00371182
0.0961635	2.33332	1.08744	2.5609	5.06209	9.2033	13.5908	13.6371	3.19157	7.5974	3.11248	4.54693	980.154	2708.61	817.098	2763.93	2	2	2	3	3	4	4	4	0.00268949	0.000591289	0.000604854	0.00110818	5.10238e-06	0.00237039	0.00173345	0.000902601	0.000884209	0.000207793	0.00142888	0.000343129	0.000344537	0.000141098	0.000551481	0.00212459	0.000906307	0.000432234	0.00210604	0.00304927	0.000489966	0.00109257	0.00027781	0.000473731	0.000212439	0.000504575
0.212629	1.7484	1.03956	1.98025	11.762	16.5271	23.403	29.9199	4.75125	5.4055	7.4654	6.66238	2057.26	2420.24	3164.31	3835.06	3	2	2	2	4	3	3	4	0.00315014	0.00121537	0.00306807	0.00369831	0.00169208	0.00586753	0.00814606	0.00593826	0.00713864	0.0126562	0.0168029	0.0180864	0.0199904	0.012275	0.0137024	0.0173078	0.0105727	0.0151493	0.018142	0.012996	0.0001247	0.00377627	0.000532982	0.00113783	0.00359249	0.0017053
0.852473	3.42191	1.20589	3.71523	12.3618	12.5049	10.1654	20.3106	8.46072	8.12846	5.39553	5.91939	3546.08	2536.18	1221.82	4413.22	3	2	3	2	3	4	3	3	0.0290486	0.0587327	0.0067637	0.00634001	0.0199524	0.0266427	0.00342268	0.00808568	0.0134442	0.000792032	0.00218037	0.0127951	0.0179528	0.00128121	0.00324362	0.00704532	0.00188338	0.00825726	0.00148822	0.00953162	0.00492029	0.0124606	0.000618187	0.00409461	0.00220363	0.00088705
0.956753	3.79247	0.514124	3.88015	6.4471	12.4583	4.91483	14.3475	6.6118	5.71412	4.84753	5.10081	2636.31	1952.21	1479.81	3598.76	2	3	4	3	3	4	3	3	0.120449	0.00321276	0.0309428	0.00510091	0.00127979	0.00243176	0.00109994	0.00185355	0.00320263	0.00839236	0.00605101	0.00755277	0.00489008	0.00319451	0.00140018	0.00211585	0.00140282	0.000909827	0.000366277	0.00109749	0.0393437	0.000374249	0.00213919	0.00767996	0.00581207	0.00376105
0.427689	4.92333	0.63123	4.96283	6.75159	12.4594	4.59126	14.8963	5.85989	6.62641	6.51866	6.65269	2333.83	2265.84	1756.71	3366.37	4	4	4	4	4	4	4	4	0.048687	0.00908653	0.0173859	0.032252	0.0334091	0.0168702	0.0111857	0.00748016	0.00244065	0.00166814	0.00493892	0.00512477	0.00828736	0.00977982	0.00770511	0.00666645	0.00379256	0.000644119	0.00201694	0.0001412	0.00621291	0.00061713	0.00129936	0.00390563	0.0135133	0.0198712
1.45358	6.05585	0.377717	6.20218	11.5913	11.2178	17.4109	17.7545	18.9065	20.3817	7.82492	24.6963	8821.27	7122.39	2736.56	10881	3	8	2	4	4	4	3	4	0.0127276	0.0324042	0.0615071	0.0697267	0.0460033	0.0294904	0.0103353	0.00478559	0.000245606	0.00157856	0.00769724	0.0120117	0.00751344	0.004709	0.00506796	0.00132097	0.00239717	0.00369157	0.0079597	0.0102036	0.0090736	0.00463323	0.00519523	0.00910883	0.0115736	0.0111387
0.995546	1.80353	1.35514	1.66877	37.9113	46.8468	30.1314	67.378	13.7555	17.9833	20.7957	17.4424	3344.6	6589.17	7190.94	9934.19	2	2	2	2	4	3	3	5	0.021357	0.0543945	0.125052	0.231984	0.321607	0.420751	0.436426	0.421587	0.415046	0.273299	0.227823	0.193384	0.181416	0.138853	0.133464	0.103645	0.0884222	0.0925432	0.101935	0.130379	0.00393652	0.0343301	0.0508039	0.112675	0.1593	0.130369
0.300353	1.12083	1.55802	1.90331	16.7038	17.9774	21.9041	27.3339	26.0493	28.61	6.70823	27.1384	11664.5	10687.4	2675.58	15539.7	3	3	2	3	3	3	3	3	0.000152535	0.0016854	0.00378834	0.011692	0.00842612	0.00734726	0.00958768	0.00141521	0.00961972	0.010081	0.087499	0.197089	0.162489	0.113298	0.0429025	0.0524142	0.0615654	0.0823409	0.0760553	0.0314773	0.000474337	0.00042643	0.000778162	0.00570953	0.00268935	0.00224603
0.26292	1.26845	1.2208	1.73662	8.37421	5.00277	15.1357	16.7147	16.4391	10.5273	4.21784	10.4403	3942.03	2313.91	1243.8	4501.55	5	2	5	6	5	4	4	4	3.48109e-05	0.0030443	0.00522614	0.0127049	0.0229409	0.0381798	0.022625	0.0292303	0.0394271	0.0367941	0.0284212	0.024107	0.0125589	0.0143813	0.00537841	0.00801005	0.00255149	0.00301605	0.00167737	0.00365716	0.00429161	0.000364061	0.00122705	0.00392262	0.00481148	0.00417531
4.37448	3.57734	3.03977	5.55455	55.6468	90.3108	43.6993	104.284	26.2147	54.3228	72.0746	55.7159	7041.63	13917.3	14561.8	16172.3	5	4	6	5	3	5	3	11	1.0806	0.757625	1.55355	1.53853	0.936722	1.18158	0.647241	0.669721	0.637816	0.323527	0.00239396	0.181162	0.497481	0.549651	0.388173	0.248888	0.226879	0.231807	0.238602	0.241598	0.998268	0.91354	1.7139	2.43515	1.14996	0.987035
0.440761	0.730939	0.551975	0.843483	33.984	67.7767	12.4731	76.8386	7.05695	7.36698	3.92294	5.15532	1800.73	1601.23	1082.16	2183.52	2	2	2	2	3	4	6	5	0.0474366	0.0010944	0.0267017	0.0810678	0.0754056	0.0166444	0.0145726	0.0449419	0.024985	0.0206606	0.0184415	0.0400642	0.0393643	0.0208821	0.0222914	0.0317104	0.0317956	0.0160774	0.0164548	0.021308	0.0986078	0.100412	0.103606	0.0620191	0.078738	0.137557
0.81014	0.927187	1.08295	1.37546	9.31821	8.63078	13.4666	15.0541	12.8913	17.6863	6.63931	10.1985	4281.61	2133.74	1430.11	4614.06	5	2	3	3	3	7	4	3	0.160882	0.193227	0.0660183	0.0102279	0.0627879	0.0315562	0.00459442	0.0290582	0.0229034	0.00955607	0.00254144	0.0027858	0.00598662	0.0061265	0.00017161	0.00421325	0.00379531	0.000310391	0.00236122	0.00477008	0.00203612	0.00875392	0.00989976	0.00664376	0.00622345	0.000754008
3.9119	3.69951	1.2758	5.44139	6.5577	9.02757	4.04623	11.3431	10.1892	8.52729	7.89129	11.2241	506.816	446.278	538.544	652.731	32	31	11	31	12	19	4	14	0.0209402	0.0468601	0.0373532	0.00111838	0.00649282	0.00169535	0.00186068	0.000432328	0.000228722	0.000107681	0.000522752	0.00251454	0.000264643	0.000615873	8.62263e-05	0.000296528	0.00154494	0.000975451	0.000267763	0.000922765	0.493489	0.210686	0.000827643	0.0318784	0.00225619	0.00779648
0.846326	2.85694	1.72282	3.42333	13.3734	18.7878	21.598	29.3064	19.119	7.35446	4.8008	12.9351	5935.33	1940.07	1566.49	6310.32	3	2	3	3	4	5	4	4	0.00300056	0.00211518	0.00795557	0.0159982	0.02847	0.0565516	0.063718	0.0869704	0.087133	0.0862997	0.0484557	0.0328398	0.0350746	0.0166857	0.0132122	0.01072	0.00718816	0.00598803	0.00504044	0.00386886	0.0240961	0.0161558	0.0230327	0.0193167	0.0202544	0.013476
0.686258	2.24888	2.05903	3.09428	13.3471	7.26008	9.94089	16.7503	8.8842	5.93281	4.00965	5.01396	2787.83	1919.53	1461.68	3467.02	4	3	3	4	3	3	3	7	0.0164199	0.01958	0.0436391	0.0172903	0.0744839	0.0136578	0.0363077	0.00427873	0.0164601	0.0146787	0.0160843	0.025732	0.00465332	0.0148925	0.00523758	0.0149997	0.0129203	0.0216452	0.00753899	0.00864012	0.00556164	0.00192151	0.00507536	0.00172818	0.00068668	0.00315899
1.07067	2.65523	2.0939	3.51383	7.36232	15.5442	12.9714	16.3069	5.70885	8.24531	4.34069	3.79158	1747.54	2006.51	466.514	2255.89	3	2	2	2	3	3	8	3	0.0270943	0.0539705	0.0446205	0.0123203	0.00305977	0.00136497	0.00132868	0.00122974	0.00790188	0.00112209	0.00393244	0.00680174	0.00770004	0.00571028	0.00807093	0.0108075	0.00290647	0.0097469	0.00249228	0.000869002	0.0294921	0.0289392	0.0207101	0.0205304	0.00991569	0.00711277
0.646821	2.29837	1.81179	2.96637	14.9526	5.26657	6.76114	15.5103	7.67416	10.157	5.33903	7.92561	2617.46	2370.63	1501.47	3698.03	5	14	2	6	4	6	4	5	0.00866076	0.0262897	0.033736	0.0701059	0.0830951	0.0969267	0.10214	0.0683879	0.0957377	0.0748289	0.047765	0.0372302	0.0404518	0.0311575	0.0191713	0.010072	0.0178647	0.00994939	0.00207012	0.00123979	0.00235166	0.000881312	0.00278258	0.00220499	0.00119021	0.000756699
0.546618	2.38741	2.35985	3.36783	16.441	9.48312	16.3162	23.3123	10.4033	5.98196	9.0137	8.02273	3742.25	2391.18	2171.19	4221.31	3	2	4	4	3	6	4	4	0.00909532	0.028264	0.121602	0.0442466	0.00619182	0.0466266	0.042767	0.0110362	0.0225639	0.0474462	0.0115189	0.0132318	0.0343626	0.0198386	0.0172514	0.0312136	0.0158545	0.0254278	0.0192124	0.0153799	0.00597372	0.000654054	0.00714828	0.0157538	0.0062404	0.00192529
1.09093	2.29723	1.70193	3.06006	7.57873	13.9118	6.32428	16.3859	1.87929	2.62461	0.892897	1.52986	511.315	549.819	61.9149	663.89	2	2	2	2	4	5	11	4	0.00464164	0.00361462	0.00287156	0.000794856	0.000251814	0.00389475	0.00287779	0.00605279	0.0101342	0.000791012	0.00163748	0.00343289	0.000155481	0.00130048	0.00313038	0.00271929	0.000177867	0.000309414	0.000505882	0.000557304	0.0146869	0.00630053	0.0068586	0.00237091	0.00868228	0.00533454
1.24331	2.34636	2.09538	3.20789	10.0509	6.11489	16.3663	16.6557	12.8106	22.8963	5.36958	13.9239	4075.59	3421.85	1373.31	5336.94	6	5	3	3	4	6	4	4	0.139935	0.0985173	0.020564	0.0421282	0.0619239	0.0735271	0.0257416	0.0206067	0.0322029	0.0122681	0.00336874	0.0067756	0.0058437	0.00223244	0.000367309	0.000232885	0.00330069	0.000769145	0.00133256	0.000833732	0.00252303	0.00622139	0.00350302	0.0103804	0.00412703	0.000600591
0.859533	2.26852	2.08275	3.15304	8.80769	6.93397	17.1958	17.6177	8.59872	7.39105	7.56154	7.79485	2584.14	3563.89	1056.4	4114.17	3	5	2	4	4	3	8	3	0.0337013	0.0332703	0.0192858	0.0178886	0.0172629	0.018809	0.0259513	0.0186531	0.0038848	0.000667415	0.00301119	0.00220748	0.00495688	0.00198543	0.00146097	0.00101107	0.00073001	0.00241171	0.00560355	0.00559171	0.000208973	0.000282751	0.00267606	0.00124413	0.00453198	0.00605122
0.856491	2.11772	1.78848	2.79978	10.5812	6.13182	24.4003	25.833	7.51556	6.62175	7.82086	5.74605	2998.12	3054.74	1425.77	3347.57	5	5	2	4	3	5	5	8	0.0758693	0.0257822	0.035364	0.141691	0.0635326	0.00688956	0.0290978	0.013775	0.0600648	0.050589	0.0197996	0.0144103	0.0179963	0.0242162	0.0227137	0.00663021	0.00605568	0.00320953	0.00329004	0.00499293	0.00187147	0.00760584	0.00325862	0.00983197	0.00324035	0.00124728
1.10749	2.951	0.670818	3.21345	6.88126	10.6938	4.87685	12.383	0.163004	0.356275	0.0467238	0.0706096	44.5532	58.1122	83.6404	111.165	2	2	2	2	2	4	2	3	0.000324183	0.000504126	0.00482603	0.00136566	0.000722821	0.00028828	0.000731952	0.00338403	0.0167212	0.0115021	0.00338258	0.0119195	0.00427758	0.00077792	0.00316263	0.00102731	0.00362075	0.00164483	0.00307874	0.00389396	0.00140307	0.000565096	0.00268287	0.00117666	4.85949e-05	0.0002466
0.99178	2.85017	0.441322	3.04584	5.23276	10.2002	6.61893	12.8185	0.404192	0.338223	0.063535	0.252356	56.6842	110.642	111.112	156.826	5	5	4	5	5	4	4	5	0.00299895	0.00230869	0.00416472	0.00553895	0.00459405	0.0055094	0.00508579	0.00463862	0.00510919	0.00498096	0.00569699	0.00401482	0.00791521	0.00376235	0.00264786	0.00325952	0.00302209	0.0027909	0.0015829	0.000558279	0.00541679	0.00899235	0.00301134	0.00647151	0.00982831	0.000699628
0.380381	3.19856	2.12671	3.77169	2.26648	5.42722	15.0492	15.4921	11.0229	7.92875	2.64881	12.0846	2806.6	2342.86	623.425	2939.55	3	26	3	3	4	3	3	4	0.00164029	0.000770704	0.00155695	1.07166e-05	0.00106546	1.62234e-05	0.00153863	0.00661249	0.00249275	0.00127611	0.00236447	0.00201626	0.00207282	0.000929284	0.00153849	0.000611716	0.00129517	0.00159594	0.00058453	0.000480553	0.00115353	0.00022194	0.0025189	0.000511723	9.4013e-06	0.00107669
0.914947	2.73629	0.578364	2.93766	2.98929	6.66049	11.6786	13.6853	9.94138	5.54848	2.23379	9.73444	2865.61	1309.83	885.138	3107.95	2	3	3	3	3	3	4	3	0.000453252	4.56914e-05	0.00108224	4.68658e-05	7.24682e-05	0.00100692	0.000859783	0.000557829	0.00015569	0.000473317	0.000199111	0.00162526	0.000370967	0.000385549	0.000229422	0.00130957	0.000384063	0.00119793	5.72219e-05	0.000599584	0.000924949	0.000525059	0.00142797	0.000903352	0.000511924	0.00070234
0.840818	1.91812	1.41995	2.42838	12.2059	7.29673	26.4387	27.4298	15.6337	15.1967	9.84593	10.8891	3821.02	4470.28	2145.44	5529.2	2	3	3	3	3	3	4	4	0.0576628	0.107857	0.0598094	0.0461046	0.0119619	0.000850378	0.00340633	0.00869535	0.00888859	0.00785372	0.00477575	0.00134723	0.00147209	0.00178487	0.00612443	0.00628861	0.00305183	0.00349415	0.00521623	0.00851751	0.00259398	4.7584e-05	0.000729275	0.000562625	0.00214014	0.00135325
1.39996	2.73223	0.384845	3.08773	8.33789	8.63618	11.6818	15.9008	5.93183	6.08093	5.76897	4.16105	1300.51	2603.61	1185.55	2863.93	3	3	2	3	4	4	3	4	0.00865948	0.0129058	0.0027174	0.0123183	0.0113729	0.0180416	0.00339766	0.00605112	0.00241885	0.015176	0.0179912	0.0254913	0.010866	0.000649981	0.0178791	0.0154648	0.00630059	0.00400462	0.00220237	0.00146213	0.000582493	0.0010128	0.00438585	0.000958814	0.000568397	0.000157273
1.05726	3.06286	0.462644	3.26231	6.40838	9.90446	7.74185	13.6727	6.02642	4.53431	3.13962	3.74175	1455.26	1444.47	874.577	1697.82	3	3	2	3	3	3	4	5	0.0140116	0.0158631	0.00771113	0.00105591	0.00194264	0.0128755	0.0174528	0.0193719	0.00870287	0.018322	0.00258265	0.00113974	0.00623861	0.00737744	0.00830489	0.00176577	0.000583491	0.00147461	0.0013469	0.00588314	0.00116898	0.0032809	0.00360467	0.0008817	0.0035941	0.0192002
1.0653	2.71484	0.382273	2.93692	7.92173	7.8894	7.90667	13.4788	9.92012	6.38296	5.43521	5.68128	3549.27	1995.43	1061.81	3614.03	4	3	3	3	4	3	4	4	0.00114213	0.0232547	0.028973	0.00343955	0.0107078	0.016693	0.0100773	0.0185474	0.0229646	0.0173395	0.0208034	0.00412273	0.00647798	0.00438813	0.000574153	0.0114726	0.0122636	0.00405532	0.00289001	0.0154638	0.00186306	0.00010579	0.00734263	0.00106396	0.00180712	0.00451458
3.38566	4.5179	3.26882	6.52375	8.10646	9.81894	18.5793	21.3707	22.9974	19.2313	13.0666	15.3721	9678.82	5157.74	2728.76	10109	8	3	2	2	3	3	4	4	0.00178633	0.0226072	0.00310027	0.023857	0.0222444	0.0343242	0.0169736	0.0152913	0.0217537	0.00840018	0.00519194	0.000851527	0.00246249	0.000519982	0.000103776	0.00302348	0.0025724	2.23938e-05	0.000441573	0.000504646	0.0248984	0.0132704	0.000324846	0.0059256	0.0132908	0.0104046
3.73459	6.34936	0.159976	7.36779	22.1153	8.20863	3.07858	22.7976	3.29235	4.36112	4.99462	4.26145	1790.18	1218.03	1662.55	2151.84	3	90	4	3	3	3	4	6	0.00073637	0.00566397	0.0127177	0.0107856	0.0259935	0.0297022	0.0312533	0.0357585	0.033333	0.0218632	0.0159945	0.0130563	0.0149219	0.0297274	0.0342366	0.0381965	0.0356046	0.0336299	0.0222623	0.0139817	0.00776412	0.00232384	0.00255512	0.00191362	0.000928961	0.000332524
3.77185	6.50795	0.366361	7.5237	28.6805	22.9252	25.9281	44.9489	10.9232	16.3107	4.94735	10.9335	5858.64	7090.77	1709.88	7872.47	2	2	2	2	3	3	3	3	0.00918769	0.0186401	0.0150928	0.0330045	0.00474509	0.0230535	0.00605425	0.0121869	0.00954682	0.014787	0.0109045	0.0101768	0.0153905	0.0134281	0.0151244	0.0209747	0.0306015	0.0353428	0.0434721	0.020803	0.00663725	0.000721377	0.00203989	0.00131012	0.00501122	0.000111522
3.51182	6.17859	0.62779	7.12639	23.5748	11.0124	9.13217	24.5847	7.35528	5.11196	5.51092	3.72033	3145.58	1583.85	1113.46	3582.35	3	4	2	3	3	3	4	3	0.00353104	0.00662006	0.0037607	0.00744287	0.0157328	0.0174557	0.0206634	0.0325995	0.0281091	0.0339062	0.0434509	0.0462116	0.0542688	0.0354443	0.0417515	0.0355389	0.0226247	0.0247284	0.0207397	0.0149511	0.000366474	0.000585853	8.67365e-05	0.000516987	0.00028631	0.000653984
4.26036	6.38985	0.497568	7.683	23.4309	11.9404	12.3464	26.5696	10.8286	4.93516	6.57873	8.83478	2339.99	1888.33	2014.1	2780.24	3	2	2	4	6	3	4	9	0.0229767	0.0522318	0.026145	0.0447375	0.0462438	0.0594653	0.0315056	0.0371332	0.0402691	0.0168232	0.0258357	0.0281749	0.0179687	0.0272074	0.0218841	0.0213188	0.0212218	0.0203768	0.0160769	0.00970381	0.00405389	0.00308314	0.0060106	0.0106036	0.00724703	0.00765268
3.88713	6.11633	0.322128	7.25287	10.8574	14.0428	11.1163	17.6838	5.41249	5.17623	3.48897	6.50954	1472.27	1592.8	1154.77	2197.32	5	3	2	3	4	4	3	7	0.00943128	0.0180319	0.0297319	0.02228	0.0112501	0.00771663	0.00145237	0.000555434	0.00284022	0.00942471	0.0101152	0.00520259	0.00947061	0.0109947	0.00855248	0.0106697	0.00846398	0.00216453	0.0020594	0.00214169	2.3203e-05	0.000858728	0.00423926	0.000278687	0.000568153	0.000888648
3.66851	6.42921	0.221995	7.40273	6.84877	22.2471	9.33544	24.9153	9.74303	8.19031	4.75751	8.05395	3362.83	944.445	1422.76	3719.14	4	2	2	2	3	3	3	3	0.00015511	0.00868161	0.001562	0.0148329	0.00580121	0.00589196	0.00346819	0.00741512	0.000966454	0.00178384	0.00813123	0.00263155	0.00259442	0.000460066	0.000810777	0.00228813	0.00677241	0.001319	0.00446558	0.0012729	0.01135	0.0201831	0.0339058	0.0262718	0.0133301	0.00482617
3.75076	6.63066	0.546167	7.59409	35.2726	33.0573	38.706	55.1835	7.32838	9.1968	12.5108	8.85599	3436.37	2544.54	3926.73	5390.62	3	2	2	3	3	3	3	3	0.0564945	0.0918606	0.122254	0.118556	0.0867788	0.0855633	0.0860411	0.0829525	0.0726755	0.0546216	0.0260764	0.0266883	0.0181898	0.0264314	0.0383126	0.044642	0.0619225	0.0471808	0.042557	0.0298619	0.0216904	0.0176344	0.00797496	0.00965483	0.00300473	0.0102199
3.56307	6.54289	1.20252	7.5442	9.7659	13.921	9.00722	18.0578	7.05721	5.0893	8.61169	7.08132	2479.05	1589.15	1115.8	2798.94	7	6	2	3	3	3	10	3	0.0139346	0.0106707	0.0207052	0.0148337	0.00884392	0.00569766	0.00900359	0.0107583	0.0188878	0.00991163	0.00743732	0.0092751	0.00390586	0.00229001	0.000588949	0.000681288	0.000710187	0.00122131	0.00336766	0.00573745	6.82304e-05	0.000886998	0.000817694	0.00255887	0.00256468	0.00471042
1.21848	3.89991	1.26338	4.26736	8.0096	13.8337	8.23142	14.2387	0.39007	1.08411	0.273448	0.591187	162.737	56.8077	13.1109	168.947	3	2	2	3	3	3	2	6	0.0106127	0.00774891	0.000763112	0.0106384	0.000568142	0.000936933	0.00102873	0.00719801	0.00754435	0.00121044	0.00111322	0.00137535	0.00184635	0.0019292	0.00111826	0.0156744	0.0032498	0.00668669	0.0017502	0.00751325	0.00799938	0.000488498	0.000747814	0.00117901	0.00149983	0.0079057
1.07219	3.50491	0.220455	3.66966	5.00322	13.1184	4.38705	13.7319	0.368111	0.255742	0.289117	0.309023	45.8662	41.4652	17.444	60.2818	3	2	4	2	2	2	3	3	0.00205789	0.00699236	0.00188477	0.00162077	0.00124543	0.0005603	0.00106951	0.000158787	0.000371379	0.00114969	0.000436834	0.000223159	0.000533519	0.000230044	0.000362192	0.000350619	0.000400329	0.000456464	8.50415e-05	0.00419815	0.00617605	0.00117148	0.0074612	0.00149483	0.000715225	0.00124032
1.2109	3.29113	0.429074	3.51218	7.23194	13.4906	5.8641	14.7408	0.397114	0.524821	0.3862	0.380435	605.033	175.034	73.9359	634.167	2	2	2	2	3	2	11	3	0.0092576	0.00418054	0.0154222	0.0356965	0.0192347	0.00331667	0.00175044	0.000733931	0.000622837	0.000135487	0.000801762	0.00147991	4.02252e-05	0.00183111	0.000179147	2.6439e-05	0.00405794	0.00233971	0.00464731	0.00154362	0.00638277	0.0134501	0.0418992	0.0134595	0.0131025	0.00967198
1.35183	3.6871	0.288146	3.93706	5.78926	12.3568	3.84832	13.4503	0.715436	0.81667	1.11511	1.42813	73.9599	34.3826	33.3532	77.7191	2	2	5	2	2	3	23	2	0.000788712	0.00250616	0.000695876	0.00523417	0.00256576	0.000782628	0.000393986	5.91564e-06	0.0019103	0.00203411	0.00148912	0.00496573	0.000202606	0.00150946	0.000236556	0.00459959	0.0072539	0.00239556	0.000716646	0.00188674	0.00280323	0.00119914	0.000298623	0.00121119	0.000438441	0.00217682
0.876765	3.36595	0.289906	3.4697	6.52814	12.7117	3.9334	13.5346	0.158764	0.399797	0.229525	0.335384	162.254	51.4139	21.5636	170.732	2	2	2	3	3	2	5	2	0.00281864	0.0038084	0.00149111	0.00156559	0.00223436	0.013638	0.00210569	0.00526555	0.00305916	0.00755525	0.000344393	0.00308915	0.0025259	0.000699978	0.00035707	0.000981438	0.000673749	0.0048636	0.0032583	0.00143581	0.00431069	0.000565365	0.00317085	0.00511021	0.00744213	0.00396413
1.87616	2.89991	1.19277	3.56008	10.3963	5.65181	15.442	16.6043	6.63114	14.7663	6.16768	10.8176	3328.08	4345.43	846.147	5223.69	13	13	2	2	3	3	3	3	0.0214936	0.0426095	0.0265024	0.0206827	0.00944398	0.0210031	0.0219765	0.0360285	0.0443157	0.017811	0.0118731	0.0105704	0.00702775	0.00460724	0.00415647	0.00596565	0.00733968	0.0116788	0.0105413	0.0105488	0.000537519	0.0074244	0.00287878	0.00432567	0.00635826	0.0032525
1.70818	3.03934	1.04956	3.64103	14.3857	16.733	5.96361	22.8584	2.07289	2.29213	3.88398	2.13652	814.711	777.224	1629.4	1879.23	3	2	3	2	3	2	4	4	0.014606	0.0202156	0.00685437	0.00275559	0.00580706	0.00495431	0.00469198	0.00641265	0.0029874	0.00423418	0.00300315	0.00727447	0.00736294	0.00642938	0.00574336	0.00553224	0.00502138	0.0125015	0.0133812	0.00853326	0.000227011	0.000104332	0.00262837	0.000940565	0.00251915	0.00230937
1.62631	3.10298	0.782709	3.5776	10.8129	13.5457	4.81178	17.9877	4.31793	3.16974	4.86832	3.48403	1116.34	1414.45	1612.07	2141.2	3	2	5	3	3	3	4	6	0.013951	0.0266775	0.0155903	0.00381602	0.0060802	0.00510143	0.0016395	0.0127623	0.00644394	0.00372837	0.00681297	0.000536341	0.0104185	0.00572696	0.00302015	0.00985867	0.00124646	0.00683505	0.0047523	0.00821731	0.000196884	0.000599802	0.00305861	0.00176342	0.00269693	0.00187187
1.7359	2.85527	0.800241	3.43603	6.00424	10.0366	14.9576	18.0165	8.95981	6.15559	6.85839	10.3344	2376.38	1491.18	1854.26	3281.44	20	5	2	4	3	5	3	3	0.00224786	0.00118963	0.0118333	0.00121512	0.00374962	0.00430793	0.00514577	0.00676149	0.00846604	0.00595018	0.00698352	0.000680539	0.00431938	0.0099521	0.00442183	0.00235784	0.00347791	0.00256959	0.0021823	0.0016142	0.000229025	0.00110442	0.00131444	0.000765107	0.000580218	0.00536278
1.58326	2.97421	0.798749	3.45311	7.39275	12.7446	4.343	13.5772	0.100565	0.358207	0.189665	0.336034	113.652	62.8071	11.8663	130.393	3	2	3	2	3	2	2	3	0.00425635	0.0198839	0.0128204	0.00436783	0.00346019	0.0117704	0.00403098	0.00224114	0.00524291	0.00561556	0.00633029	0.0028446	0.00457654	0.00168969	0.000523046	0.000860925	0.000286528	0.00136864	0.000721839	0.00411236	0.0365886	0.0357033	0.000156005	0.0233807	0.00146772	0.00787101
1.32922	2.91346	0.469496	3.23343	7.47207	11.7493	4.60992	13.9543	0.321061	0.854056	1.53088	1.46793	84.2228	48.6376	51.295	94.7433	4	2	4	2	2	2	28	2	5.4539e-05	0.00118234	0.002831	6.54449e-05	0.00141219	0.0040096	0.003718	0.000964282	0.000182326	0.00051021	0.000260739	0.000914217	0.000293677	0.00104296	0.00371756	0.00269296	0.0102346	0.00209876	0.00168398	0.000362405	0.00174578	0.00112493	0.00229004	0.00036029	0.0043304	0.00333544
0.996841	2.90551	0.758706	3.14955	8.54076	13.743	7.10149	16.5376	0.426115	0.776796	0.582486	0.477202	159.821	43.4564	29.1229	162.525	2	2	4	2	11	3	3	7	0.00207534	0.00598479	0.0021507	0.00259366	0.00290819	0.00936587	0.0308525	0.00623309	0.00227928	0.00176603	0.00187448	2.98932e-05	0.000233092	0.00183197	0.00116029	0.00152898	0.0021194	0.000854361	0.000448705	0.000647573	0.00240822	0.018548	0.00279507	0.00186576	0.0048242	0.0273728
1.12851	2.84258	0.380661	3.06941	8.33422	11.2048	5.41416	13.2394	0.156822	0.687223	0.181008	0.315184	79.0137	32.9085	13.3845	85.7482	2	2	2	2	2	2	3	2	0.000478676	0.0072763	0.000988849	0.0142487	0.0153546	0.0097817	0.00951291	0.0017914	0.0183026	0.0080966	0.00627093	0.00362825	0.000733465	0.00396405	0.000511918	0.0107956	0.00180546	0.00827032	0.00321117	0.00806931	0.0105665	0.0254387	0.0142762	0.0212555	0.0251218	0.00908097
1.64238	3.26015	0.575431	3.65223	7.38384	11.8731	4.70061	13.8461	0.322708	0.989008	0.355982	0.680279	42.4032	35.8933	9.11096	51.3977	2	3	2	3	2	4	10	2	0.00541815	0.0219066	0.0285348	0.00733507	0.0152064	0.00231956	0.00531899	0.00679039	0.000989175	0.00322232	0.00366486	0.00644101	0.00350423	0.00506916	0.0124425	0.00507689	0.00140794	0.00509236	0.000266596	0.00307375	0.0119034	0.0338677	0.0195749	0.000645262	0.00428576	0.0263934
1.31498	3.20319	0.548763	3.50582	7.15229	12.9918	5.76735	13.8437	0.355585	0.38929	1.53722	1.54605	236.254	95.8291	96.1766	272.487	2	2	2	2	3	2	28	17	0.0233449	0.0189881	0.0216125	0.0384809	0.0349671	0.0150716	0.0168028	0.0304902	0.0259527	0.0185321	0.00370532	0.011383	0.00786083	0.00496932	0.0113152	0.00184648	0.0264183	0.00367053	0.00154106	0.00424195	0.0260243	0.0249853	0.0237542	0.0112349	0.0057078	0.00471466
1.21502	3.30361	0.869106	3.6236	6.65077	14.7178	4.08774	15.9129	1.61418	0.960222	0.815473	1.5798	59.1484	33.2305	25.3379	59.1543	3	2	3	2	25	22	24	44	0.0346109	0.00194356	0.0050382	0.000941629	0.00526747	0.00119524	0.00513955	0.0069036	0.0210211	0.0105058	0.0142184	8.72264e-05	0.00264565	0.00563062	0.00589657	0.00891916	0.037119	0.00318627	0.0114233	0.0667864	0.00774471	0.00288363	0.00809049	0.0172607	0.00344726	0.0210444
0.862925	2.70595	0.563433	2.89539	8.63685	10.6571	14.0007	17.4704	20.3586	13.7477	12.0713	15.0896	4589.25	2605.59	2144.74	4976.8	5	5	2	6	4	4	4	8	0.0591073	0.102054	0.034624	0.0150858	0.00706356	0.0140547	0.00882419	0.0149893	0.0112049	0.00898741	0.00590264	0.00468466	0.00278384	0.00115113	0.0026403	0.00276096	0.000571015	0.00241551	0.000744462	0.000215698	0.00316904	0.0134446	0.0148751	0.0101811	0.0167703	0.017634
1.29142	2.55054	1.16357	3.03817	5.46009	9.31156	17.7907	19.697	17.9327	10.6915	6.52124	12.1229	5789.78	4320.51	2218.02	6186.34	2	9	2	4	3	3	3	4	0.0146387	0.0378955	0.0158798	0.00659658	0.00230873	0.0107907	0.00747952	0.00317908	9.98045e-05	0.00131065	0.00120054	0.00649517	0.00717353	0.00436592	0.00253115	0.00448611	0.00578254	0.0049078	0.00149373	0.000520548	0.00884511	0.0216077	0.0119389	0.0013428	0.000552314	0.00662578
1.40183	2.73929	1.01924	3.21872	7.3586	11.7855	6.73223	13.616	0.177958	1.06929	2.55679	2.59166	439.667	171.041	65.0296	472.022	3	3	2	3	3	2	41	13	0.00274827	8.68204e-05	0.000542195	0.000153939	0.00156573	0.000741191	0.00180246	0.00480135	0.000133683	0.00046496	7.12639e-05	0.000290848	0.000757189	0.00277004	0.0142789	0.0142507	0.0364613	0.0160438	0.0057663	0.00280408	0.000507385	7.18593e-05	0.000471197	0.000663603	0.00436523	0.00885289
1.17612	2.71583	0.921388	3.0893	7.19715	13.5686	4.71715	15.3544	0.130812	0.154772	0.352375	0.211466	153.504	51.6774	12.5134	162.145	3	3	3	3	3	3	4	3	0.00542026	0.0061392	0.00113288	0.0014376	0.00195231	0.000546934	0.00360273	0.00722357	0.046592	0.00761464	0.00304638	0.0037572	0.0211116	0.00531898	0.00732558	0.111899	0.00486104	0.00170786	0.00726028	0.00533872	0.00128477	0.00201151	0.000894746	0.00287741	0.00374094	0.00049729
1.0547	2.82599	0.547988	3.06123	6.36738	12.224	6.23313	13.0447	0.176501	0.157134	0.215709	0.1441	117.526	28.6983	8.78859	118.794	2	2	2	2	2	2	5	3	0.00479728	0.00774028	0.0103078	0.0118585	0.0037015	0.00879118	0.00871851	0.00686394	0.00742283	0.00230293	0.00486202	0.000729615	0.0209608	0.0119327	0.00588972	0.00579708	0.00340073	0.00461536	0.00474654	0.00724041	0.00017421	0.0151954	0.0191409	0.0199004	0.00660615	0.00663689
1.08343	2.89486	0.535232	3.12415	8.46937	14.3155	7.7428	14.8873	0.190216	0.198618	0.100133	0.142559	334.271	98.5085	15.412	348.596	2	2	2	6	2	5	3	2	0.0135417	0.0396602	0.00720635	0.00147132	0.00036739	0.00803693	0.00276577	0.00135361	0.00131939	0.00159205	0.000205571	0.00285551	3.65802e-05	0.00057452	0.000273126	0.00286993	0.00197066	0.0012084	0.00205663	0.00685057	0.0140655	0.0149451	0.00168204	0.0146371	0.00363441	0.00426548
1.11786	2.89313	0.77889	3.17136	6.67659	13.9944	5.18198	15.0158	0.33359	0.363975	0.701348	0.66608	182.61	68.1839	47.2141	195.347	2	4	3	4	2	2	19	18	0.00224381	0.0012452	0.00122662	0.00175015	0.00102203	0.00042329	0.000597997	0.000108264	0.0160773	0.0194157	8.23879e-05	0.0111548	0.013598	0.0163757	5.67135e-05	0.0312605	0.0131755	0.00339876	0.00967035	0.00131982	0.00101587	0.00905234	0.0135092	0.00119569	0.000388452	0.0150922
1.06596	2.50854	0.885768	2.86314	7.57294	15.45	4.35325	15.7747	0.294438	0.537925	0.975324	0.776855	88.068	40.9816	29.476	97.0747	3	2	2	2	2	3	35	14	0.00456973	0.000258224	0.000137997	0.00242215	0.00181403	0.000630028	0.000507582	0.00228872	0.00264495	0.00594424	0.0417414	0.0257727	0.000824449	0.103763	0.00192796	0.000248448	0.000606634	0.000554698	5.69503e-05	0.00655161	0.00784958	0.00386604	0.00112297	0.00133866	9.56071e-05	0.0006071
0.825984	2.53888	0.760612	2.77609	6.56134	12.1215	5.2116	13.3514	0.538021	1.13866	0.915249	1.44108	46.8951	36.0835	34.0337	58.6891	2	3	2	2	2	21	36	35	0.0271122	0.0219556	0.00486229	0.0144278	0.00979775	0.00890011	0.0192696	0.00950357	0.00396458	0.0107477	0.00633055	0.00430764	0.0149064	0.00186348	0.01154	0.000241382	0.00341272	0.00153533	0.00429664	0.00353544	0.024633	0.0660495	0.00295024	0.00476418	0.0012634	0.0204222
1.10639	2.69858	0.826355	3.03079	7.10732	11.8086	4.31992	13.1612	0.327022	0.757878	0.849789	1.04616	232.66	83.6803	33.7264	249.541	2	3	2	3	7	2	27	22	0.0030409	0.000160746	0.000744878	0.00239596	0.00146551	0.00488315	0.0100121	0.00239556	0.0011199	0.00147174	0.00176626	0.00775457	0.00649273	0.0299978	0.0947976	0.0144866	0.00067858	0.00890613	0.00922945	0.00206569	0.00240219	0.00341392	0.00214092	0.00100602	0.000600208	0.00706838
1.10601	2.80197	0.839681	3.11079	7.33928	11.6796	5.12045	13.8302	0.276176	0.233525	0.074917	0.239471	141.997	26.6419	13.9443	144.218	2	3	3	3	2	3	2	2	0.00118302	0.00213641	0.000496555	0.000173458	0.000734572	0.000382729	0.00246933	0.00636775	0.0131607	0.0119682	0.00456914	0.000563872	0.000252463	0.00952597	0.0146502	0.00134788	0.136448	0.00546398	0.0267771	0.0395235	0.00244155	0.00232808	0.00565701	0.00215202	0.00294216	0.00451011
1.3226	2.77604	1.46647	3.40295	6.876	12.9058	7.07888	13.8208	0.157933	0.119965	0.813272	0.809851	76.533	41.0875	138.241	140.625	2	2	2	2	3	2	23	24	0.0114719	0.00143758	0.00481715	0.00545626	0.00231612	0.00685622	0.000815518	0.00315613	0.0102004	0.000667576	0.0035697	0.0117564	0.00317561	0.00222505	0.00411861	0.00334336	0.00496575	0.00970391	0.00517405	0.000968475	0.00113967	0.00611537	0.00577768	0.00165828	0.0046397	0.00306453
1.05935	2.78459	0.12719	2.96894	8.6655	14.1991	5.17127	15.3162	1.11627	0.420303	0.12845	0.881548	134.894	70.8717	18.7965	145.215	2	2	2	2	2	2	4	2	0.00285787	0.00304989	0.000565965	0.00117029	0.000105963	0.000539175	0.000454215	0.000100104	0.00233614	0.00281191	0.00465163	0.0115043	0.0224099	0.0164451	0.0200384	0.117131	0.0102264	0.00143498	0.00134904	0.000545725	0.000490906	0.000116736	0.000408814	0.00127463	0.000260964	0.0011266
0.893103	2.28715	0.603328	2.4905	6.98961	12.6898	3.60448	14.0239	0.343306	0.524157	0.323975	0.405179	239.821	273.879	49.7853	364.322	2	2	3	2	2	2	2	2	0.00184469	0.00125437	0.000607171	0.000165151	0.000544235	0.0021504	0.00290504	0.00422427	0.00551289	0.00171616	3.93537e-05	0.00108244	0.00136293	0.00210041	0.000186209	0.00352487	0.000936172	0.0101057	0.00679244	0.003088	0.00120716	0.00728709	0.000650449	0.00588218	0.00628392	0.00720585
0.476252	2.57539	0.844552	2.73505	7.58452	11.012	11.7287	13.4831	0.461886	0.268267	1.71847	1.53569	988.713	414.17	141.899	1081.31	3	2	3	16	2	2	2	2	0.000675645	0.000249269	2.68345e-05	0.000668753	0.00298088	0.0034896	0.00117239	0.00135142	0.00181445	0.000218032	0.00471769	0.000572565	0.00156669	0.000627246	0.00039259	7.31697e-05	0.000131042	0.00167148	0.000189153	0.00325928	0.00113848	0.00145282	0.00116708	0.00265687	0.00462246	0.00156982
0.383124	2.54827	0.905361	2.73035	7.20032	9.73692	7.59152	13.1499	0.722942	1.25752	0.499385	0.750403	209.519	112.748	358.097	370.031	2	3	3	3	2	4	7	10	0.00173929	0.00104044	4.17108e-05	0.00341776	0.000157825	0.000360432	0.000280498	0.000188987	0.000726791	0.000346021	0.0014747	0.000901101	0.00056271	0.000762278	0.000739619	0.000544976	0.000897906	0.00105493	0.00190477	0.000276747	0.000665629	0.00116603	0.000177996	0.00214678	0.00161468	0.00160759
0.643726	2.51504	0.803983	2.71364	8.80264	10.3037	11.3811	14.8162	2.69506	3.99437	1.3003	2.44127	2478.91	647.156	562.872	2553.65	2	3	2	2	3	4	2	3	0.000853077	0.0016605	0.00143607	0.0026078	0.000159339	0.000307266	0.00118494	0.000889866	0.000137038	0.000205514	0.00197747	0.000999307	0.00140245	6.91492e-05	0.000260715	0.00302083	0.000455025	0.00279909	0.00020053	0.00151951	0.00123653	0.000718881	0.000186598	0.00223115	0.00366808	0.00405665
0.200258	2.47078	0.75077	2.55611	5.94868	11.8234	11.6448	15.2102	0.171606	0.549747	0.153443	0.503565	145.771	91.3528	13.2467	151.378	3	3	2	3	3	3	4	2	0.00993834	0.00272823	0.000552622	0.0108241	0.00051198	2.33857e-05	9.7539e-05	0.000413213	0.00450517	0.000973338	0.000197895	0.000134091	0.000331538	0.00117937	0.000323736	0.00533014	0.0137737	0.00898851	0.0109668	0.0038454	0.00571237	0.00539016	0.0109215	0.0166151	0.00272058	0.00252868
0.192194	2.38337	0.468325	2.40982	7.01406	10.0433	11.5023	13.1005	0.388583	0.51585	0.152631	0.415334	110.728	55.8697	21.2651	121.57	2	2	2	11	2	2	2	3	0.000113466	0.000941505	0.000885482	0.00152544	0.00237356	0.00155026	0.0012257	0.00184939	0.0148437	0.00113431	0.00265386	0.00150647	0.000654103	0.00500039	0.0184021	0.00702037	0.00661759	0.0118459	0.00446703	0.0110554	0.000274235	0.00104712	0.000156067	0.00236347	0.0102287	0.00741813
0.421379	2.40827	0.988631	2.63709	5.49698	11.0743	13.0574	13.5229	0.465448	1.18324	0.379605	0.361008	145.761	106.773	63.8543	156.002	3	2	2	9	2	3	2	4	2.16727e-05	7.00905e-05	0.00127021	0.0012384	0.0015348	0.00260651	0.00135523	0.0003576	6.88785e-05	7.05541e-06	0.000478423	0.00187266	0.000356401	0.000457667	0.00124278	0.00149443	0.00143068	0.00169471	0.00729813	0.00642885	0.00371716	0.00703129	0.00255394	0.000271646	0.000120304	0.000156158
0.290969	2.37879	0.92349	2.56829	9.32646	13.6165	9.68515	15.5697	0.852012	0.697039	0.189104	0.684722	97.6619	324.975	34.5885	326.048	4	4	4	13	2	2	3	2	0.000600445	0.000821494	0.000684672	0.00121061	0.00072732	0.000766476	0.000477338	3.35559e-05	0.000409523	6.66754e-05	0.000241956	8.10777e-08	0.000436723	0.000352235	0.000159797	0.000617401	0.000238342	0.00176358	0.00143891	0.00114253	0.000549527	4.84787e-05	0.00153387	0.00090016	0.00113323	0.000571921
0.189413	2.35637	0.422495	2.39803	7.12741	12.566	6.05665	13.3783	0.33152	0.369559	0.320598	0.500028	80.4739	74.2619	91.8341	132.909	4	4	3	3	5	3	2	7	0.000756111	0.000696474	0.00648771	0.0254638	0.00356919	0.0106549	0.00357298	0.00108154	0.00116233	0.000498158	0.000789693	0.00152126	0.00149867	0.00173595	0.00402956	0.00404073	0.00174251	0.00124741	0.000187293	0.00179654	7.5737e-05	0.00203533	0.0134064	0.0596795	0.0030178	0.00655949
0.204488	2.23734	0.415766	2.27559	7.47428	13.3422	11.7445	15.085	1.479	2.22334	0.209399	1.74564	417.326	395.291	72.2027	482.645	4	2	3	15	3	3	3	4	0.00172486	6.3998e-05	0.000390835	0.000133637	8.41194e-06	7.0853e-05	9.69337e-05	0.00120681	0.000335257	0.00350195	0.000745508	0.000571019	0.000310164	2.76692e-05	3.09891e-05	0.000427916	0.000762733	0.00233326	0.000468173	0.000360931	0.00222797	0.000124071	0.000814467	0.00115877	0.000153279	4.65809e-05
0.12823	2.24144	0.373007	2.27523	7.30743	14.9972	10.3435	15.986	1.98174	1.94933	0.21455	1.21463	404.48	363.751	54.5165	406.535	6	4	6	15	2	5	2	2	0.00119756	0.000293888	0.000294451	0.000376152	0.000341685	0.00288906	0.000272895	0.000153227	0.000168186	0.00101573	0.00220343	0.00265056	0.00229193	0.00114176	0.000375989	0.000450419	0.00247061	0.000899318	0.00100941	0.0023366	0.00125046	0.000235033	0.000676693	0.00235899	0.00032268	0.00336935
0.489078	2.39218	0.731273	2.51557	7.7633	11.4955	10.0593	13.2405	0.43674	0.721169	0.401385	0.307533	920.306	341.51	31.5124	981.651	2	2	2	10	3	3	2	3	0.000562544	0.0023392	0.000505191	0.00274482	0.000839865	0.00232633	0.00185457	0.00300637	1.57077e-05	0.00602866	0.000988608	0.00641384	0.00445226	8.96189e-05	0.0036269	0.00286606	0.00109868	0.00497383	0.00260235	0.0107322	0.00475536	0.00270846	0.00203115	0.0204745	0.0305676	0.00599351
0.409037	2.37033	0.908979	2.56652	7.46963	15.9364	11.0249	16.3122	0.380975	1.12615	0.346526	0.724284	544.101	106.297	41.5562	555.776	2	2	3	15	4	2	9	4	0.00153996	0.000830731	0.00407436	5.42791e-05	0.000486586	0.0056572	0.00122063	0.00445132	0.00274503	0.000345773	0.00205494	0.00162096	7.07385e-06	0.00172335	0.00250246	0.00233606	0.00326107	0.0132916	0.0169347	0.0044238	0.00158761	0.00207161	0.00523745	0.00517382	0.00274835	0.000117551
0.176167	2.20491	0.858079	2.37063	6.16486	11.4893	8.53261	13.0358	1.01055	0.988953	0.272576	1.06761	1045.82	373.837	202.72	1128.95	7	2	2	3	2	5	2	6	0.00123596	0.000334378	4.74594e-05	0.000359459	0.00251769	0.000882495	0.00335744	0.000835569	0.00113202	0.000408009	0.000463927	0.00030412	0.000237451	0.00949774	0.000557743	0.000510214	0.00281827	0.000793214	0.00153625	0.00296914	0.00106102	0.00100291	0.00131001	0.00106831	0.000881044	0.00243366
0.148032	2.19498	0.563061	2.27049	5.39561	11.979	9.0618	13.6533	0.675403	1.13036	0.23729	1.29098	118.367	124.48	56.753	180.906	2	2	2	3	2	2	2	2	0.000360104	0.000259289	0.00212121	0.000818672	0.000400526	0.00031621	1.26256e-05	0.000467262	4.94552e-06	0.000378618	0.00166076	0.000849777	0.00179424	0.000329539	0.000238523	0.000657389	0.00249345	0.000838902	0.000748288	0.00530292	0.000224563	0.000591392	0.000782543	0.00583579	0.00137616	0.0026874
0.17694	2.08004	0.259258	2.08819	8.70726	13.9547	10.2188	14.5971	0.350768	1.40532	0.131936	1.36951	261.507	145.71	52.3404	303.903	3	2	3	3	2	3	3	2	0.000601338	0.00275626	0.000486994	0.013134	0.0059664	0.00431336	0.00524817	0.00657012	0.00302002	0.00280452	0.00143116	0.00238477	0.00484321	0.00159181	0.00341012	0.000423551	0.00153698	0.00347823	0.00300588	0.00367885	0.000267449	0.00365646	0.00251564	0.00574042	0.00793512	0.00037528
0.279048	2.60185	0.20789	2.61393	7.49025	11.8701	10.3736	16.2742	0.285083	1.26605	0.511053	0.516402	49.5009	93.6177	332.178	335.523	3	2	2	2	8	22	6	39	0.00775717	0.00184427	0.000323534	0.0026969	0.000743985	0.00509761	0.00103424	0.00288501	0.00163579	0.00252311	0.0016753	0.00148225	0.00096393	0.000388098	0.00149079	0.000381669	0.00500122	0.00470729	0.00798202	0.00424894	0.0518252	0.00156206	0.014674	0.000612908	0.000636678	0.00103556
0.407175	2.03853	0.596418	2.14059	8.72376	13.9669	13.4421	15.4259	0.201373	0.688922	1.64753	1.4204	183.183	58.5721	241.404	249.694	3	2	2	27	2	3	28	25	0.000640202	0.000922486	0.000566082	0.000551714	0.00359582	0.00105739	0.000336531	0.000280465	0.00137975	0.00668157	0.00473048	5.8808e-05	0.00142559	0.00287959	0.000543909	0.000619023	0.00705523	0.0221389	0.0357353	0.0105008	0.00191974	0.0117154	0.00704275	0.00661564	0.00183763	0.00601153
0.263995	2.22049	0.678259	2.33616	7.28881	12.2088	5.67084	13.5471	0.223485	0.361032	0.3722	0.374509	59.1436	78.713	287.019	297.989	3	2	3	2	2	3	2	2	0.00537553	0.0022862	0.000902414	0.000428835	0.00173718	0.00288344	0.00116366	0.00289506	0.000379126	0.0012389	0.000195798	0.000983847	0.00193809	0.00045602	0.00045067	0.00141797	0.000524099	2.78765e-06	0.00122398	0.00236821	0.000750723	0.00207244	0.000838865	0.00228044	0.00186414	0.00792797
0.172083	1.87641	1.50714	2.40714	8.94151	14.728	8.75431	17.7488	0.460251	0.524505	0.365196	0.295862	168.173	65.7697	211.477	278.083	4	2	2	3	2	2	2	2	0.00302304	0.00136223	0.0144394	0.00311584	0.00286854	7.31401e-05	0.01014	0.00630706	0.00193749	0.00175492	0.00753759	0.0139247	0.00675536	0.00047874	0.0182732	0.00330068	0.00422806	0.00525231	0.00256978	0.0026193	0.00394776	0.00790422	0.0026854	0.0144099	0.00235388	0.00192038
0.221021	1.57166	2.14947	2.65198	10.7148	14.361	8.61723	14.8113	0.264859	0.218698	0.708773	0.47294	198.254	89.5704	80.6814	211.439	2	2	2	2	5	2	8	5	0.00366078	0.00653511	0.00334274	0.00270207	0.0235186	0.0333935	0.00979635	0.0330597	0.00523035	0.0371888	0.00576874	0.000229731	0.00615697	0.00236798	0.000548982	0.0211358	0.00187152	0.00334739	0.0074006	0.0513226	0.00238962	0.00503749	0.00147547	0.00425471	0.0150288	0.0487726
0.961014	2.76695	2.31736	3.70372	8.85497	14.8383	8.84964	14.9828	0.637734	0.298668	1.13068	1.18435	200.411	79.4726	407.895	461.367	2	2	2	10	11	2	3	2	0.0684234	0.00414792	0.0390118	0.013692	0.00111291	0.00150559	0.00222833	0.000997256	0.0058962	0.00230703	0.012822	0.00086082	0.00302074	0.00651674	0.00500569	0.00589155	0.000455125	0.0174892	0.000636667	0.000469882	0.138736	0.00769918	0.0110575	0.0207921	0.0123066	0.00100991
0.35428	1.94823	1.93497	2.74724	9.71096	12.6856	8.04958	13.4991	0.454545	0.12345	0.635205	0.510281	177.673	212.118	182.288	255.713	2	2	2	9	2	4	3	2	0.00119819	0.00466189	0.0122959	0.164384	0.00545107	0.0013691	0.00278759	0.00733538	0.00495419	0.00107986	0.0051714	0.00474476	0.0261558	0.0021306	0.00878123	0.00379615	0.00147597	0.00223705	0.0118946	0.00149806	0.00516751	0.0107525	0.00814137	0.17464	0.0130454	0.00360079
0.619013	0.988757	0.383493	1.21006	9.73008	13.7611	6.32917	14.0677	1.01951	1.19293	0.137255	0.807596	97.787	288.323	86.0086	312.318	2	2	2	3	2	2	2	3	0.00664522	0.0147042	0.0122613	0.0121508	0.00576191	0.00862306	0.0130173	0.00237973	0.00516799	0.0135923	0.00214481	0.00677729	0.00575572	0.00744476	0.00492062	0.00294924	0.00364412	0.00525106	0.00989325	0.0256411	0.021327	0.0219204	0.00589025	0.0236771	0.0513925	0.0147288
0.489756	2.08944	2.04368	2.88053	9.86752	13.8369	9.19023	13.99	1.01137	0.208712	1.34232	0.971899	254.101	138.054	124.764	260.56	2	2	2	3	3	2	2	2	0.00984224	0.000506297	0.0240264	0.0938347	0.0535002	0.0603487	0.00878469	0.000701151	0.00388699	0.00752812	0.000562095	0.00263257	0.00399097	0.00176403	0.0098307	0.0062877	0.00124606	0.011666	0.00450309	0.00301613	0.000853543	0.000784148	0.0133874	0.152628	0.0311546	0.0230254
0.302643	1.42109	0.42247	1.49487	8.12852	14.3256	6.01166	15.2159	0.728991	1.0704	0.664099	1.04494	127.206	240.723	208.005	321.531	2	3	2	5	2	3	5	3	0.00883522	0.0024095	0.0020615	0.0198748	0.00297363	0.00784563	0.00954224	0.00152529	0.00247094	0.00381161	0.00248644	6.77825e-05	0.0197062	0.0225232	0.00748416	0.0320862	0.0181333	0.00815742	0.0296482	0.00567905	0.00816858	0.000171702	2.72207e-05	0.00936163	0.0267717	0.00344661
0.461854	1.1224	2.32479	2.5706	9.6995	10.619	7.96985	12.9745	1.26731	0.954221	1.52978	1.66551	353.706	287.577	902.242	1010.87	2	3	3	3	2	2	8	8	0.0295582	0.158818	0.0203415	0.0175904	0.000570316	0.000143187	0.00112838	0.00683488	0.00923996	0.000582174	0.0133759	0.00904487	1.40555e-05	0.00957423	0.00149997	0.0056901	0.0127501	0.0145943	0.0094334	0.0109055	0.142881	0.0676213	0.0219559	0.00460637	0.00897275	0.00277666
0.210852	1.63967	2.40999	2.88167	10.2841	14.4644	9.56485	14.6771	1.49929	1.051	0.579143	0.897606	259.572	178.252	105.374	332.047	2	2	2	3	2	3	3	2	0.000236774	0.00231613	0.0115648	0.0154177	0.166813	0.0157609	0.0012527	0.00973641	0.016717	0.00910103	0.00510999	0.0239354	0.00217578	0.000329784	0.0297353	0.00252345	0.00185515	0.0109568	0.00232889	0.00842906	0.00577209	0.00164787	0.0159975	0.00872107	0.104163	0.0108444
0.334623	1.79313	2.37806	2.96713	10.0371	15.2299	6.73246	16.8551	1.48694	0.780546	0.852129	0.81014	279.794	216.838	397.747	532.453	2	2	2	2	2	2	3	2	0.00249779	0.00774174	0.0495812	0.0108775	0.00282623	0.000989333	0.00479757	0.00160141	0.0011288	0.00295055	0.000947749	0.00533699	0.00836538	0.000884391	0.00569958	0.00362531	0.000126432	0.00791652	0.00793504	0.00919922	0.000383297	0.0214789	0.0527192	0.0458568	0.00683998	0.00783773
0.178983	1.54708	2.31092	2.78204	9.17343	11.7132	6.32917	14.19	0.821415	0.741796	0.779151	0.677602	403.569	156.332	158.993	412.952	3	2	2	2	2	2	2	2	0.0010327	0.00305632	0.0037236	0.00206559	0.00173367	0.0116438	0.00338038	0.00219966	0.00293321	0.00802794	0.0237268	0.00192438	0.0193195	0.00124371	0.000675569	0.0182268	0.0148043	0.00553671	0.00379763	0.000259518	0.00193509	0.00115303	0.00760318	0.00396293	0.00516194	0.00470768
0.227981	0.723725	0.227605	0.711167	13.6168	22.8576	13.2915	23.975	1.48704	0.766767	1.28046	0.69329	1167.4	393.606	234.822	1252.18	5	3	2	3	3	3	4	25	0.0148371	0.00694143	0.0203462	0.0112924	0.0163777	0.0172015	0.0162745	0.00629497	0.00496009	0.00815525	0.0385785	0.00468836	0.0207388	0.0125374	0.00129744	0.0278533	0.0230785	0.0136014	0.0322665	0.0181246	0.00589282	0.0475577	0.00866906	0.0535894	0.0139142	0.0500733
0.220983	1.72176	1.89695	2.53614	11.8804	14.9967	13.9134	19.1489	0.720098	0.574858	0.929629	1.00204	1613.75	1244.95	598.058	2124.09	4	3	2	5	4	3	3	12	0.00219471	0.00672675	0.00335736	0.000153589	0.00450632	0.0055722	7.2122e-06	0.00227929	8.8368e-05	0.014354	0.0101058	0.0188032	0.0175017	0.0124101	0.00256868	0.0100993	0.0190886	0.0115835	0.00184298	0.00255734	0.00790536	0.00731822	0.00117694	0.00225523	0.000641944	0.00493899
0.376022	1.31362	1.04036	1.65555	16.5174	16.3065	8.40206	21.4763	0.687215	0.648105	1.48859	1.3143	384.437	304.479	899.475	900.069	4	4	3	5	2	3	4	9	0.0172628	0.000152428	0.0239543	0.0222128	0.000379991	0.00384117	0.0223423	0.0242845	0.000159035	0.0117398	0.0231809	0.00180229	0.00786056	0.00755612	0.0182776	0.0100666	0.00173766	0.0174733	0.0299012	0.0108061	0.0113909	0.00234498	0.0289437	0.00120375	0.0195765	0.0306974
0.641453	1.2119	1.26361	1.81573	8.64342	14.0698	9.08159	15.2823	0.657599	0.724445	0.888242	1.00211	349.5	338.331	536.579	646.349	3	2	2	8	4	5	6	5	0.0156395	0.00460933	0.00396573	0.00169513	0.0012062	0.00108281	0.00244637	0.000215761	0.00241969	0.00117308	0.00267804	0.00414682	0.0098746	0.0112576	0.02697	0.00437805	0.0054619	0.0439217	0.0579666	0.131142	0.0244121	0.0257065	0.0449179	0.00961625	0.0170561	0.0118398
0.25007	1.72911	2.2435	2.83655	17.2093	24.4016	8.01626	25.2395	0.616138	0.776244	0.210599	0.236895	586.492	682.515	795.048	1200.79	4	4	4	5	5	5	6	19	0.00274667	0.0201656	0.00106334	0.00401931	0.00434824	0.00182695	0.0067912	0.0081651	0.0014313	0.0120542	0.0239338	0.00328836	0.0490933	0.0366712	0.0261282	0.00276706	0.0153112	0.0105621	0.0248822	0.0848577	0.000240297	0.00177389	0.001361	0.0106867	0.000128449	0.000644412
0.227569	1.46138	1.13809	1.66363	20.1457	23.9271	14.3035	30.1485	2.05313	0.988464	0.792799	1.1105	1182.57	899.344	814.354	1359.83	4	4	2	5	2	3	4	8	0.00679476	0.0100289	0.0176591	0.0130584	0.00213535	0.0012649	0.00320856	0.00659705	0.00218397	0.00479544	0.0349269	0.00389074	0.0297197	0.0473045	0.0426533	0.0127163	0.00355091	0.00726855	0.0243863	0.00270091	4.4089e-05	0.000325624	0.00214783	0.0111325	0.0123283	0.00981277
0.245784	1.54164	1.75743	2.33311	13.5582	16.2638	12.3357	20.6063	0.952338	0.630018	0.693449	0.591184	1527.32	682.04	476.482	1583.12	3	4	2	24	4	4	3	5	0.00711546	0.00261361	0.0075389	0.0113364	0.0027542	0.000453531	0.0107147	0.000257723	0.00443723	0.0108377	0.00215529	0.01012	0.0223133	0.0113427	0.0310403	0.0118451	0.0221744	0.00178689	0.108854	0.129345	0.00410844	0.013328	0.00112181	0.00316691	0.00512275	0.00618378
0.267186	1.9552	2.49601	3.16889	7.80177	12.1614	11.5913	17.1054	1.39179	1.0111	1.01938	0.591774	1511.38	662.402	273.115	1571.33	2	2	2	2	2	2	2	2	0.0081752	0.00383202	0.00621541	0.000731899	0.00297217	0.00281865	0.00108699	0.0070631	0.00668236	0.00755013	0.00238215	0.0147569	0.00843667	0.0165719	0.0238393	0.0141376	0.0225952	0.000676568	0.00996823	0.00518094	0.000303621	0.00221119	0.00222247	0.0146222	0.0295574	0.00727237
0.379578	1.50128	2.49026	2.90182	15.6624	20.2525	10.1901	25.8545	0.81029	1.39261	0.628509	0.664109	1610.57	832.264	461.902	1636.49	4	2	2	4	4	3	5	4	0.0441402	0.0201844	0.000746198	0.000283365	0.0261409	0.00252709	0.0148996	0.00781556	0.0138826	0.000388067	0.0106425	0.001535	0.0278932	0.0131508	0.00534086	0.0406899	0.0196958	0.0716553	0.00103193	0.134954	0.0197153	0.00105456	0.00520367	0.0462258	0.0149043	0.0134026
0.558926	1.75756	0.972431	1.93982	19.1794	29.2925	11.6154	32.3979	2.03327	0.988775	1.12177	0.889547	729.897	1025.46	297.286	1267.65	9	3	2	4	2	3	2	3	0.0295735	0.0490298	0.0171543	0.00587406	0.0253786	0.00667798	0.00485348	0.038201	0.00522699	0.00140925	0.0449692	0.00254779	0.0178889	0.0172027	0.060735	0.0191497	0.0383941	0.0134733	0.000889642	0.0298021	0.0974785	0.0266246	0.00347945	0.0351018	0.0188603	0.00969667
0.499813	1.61269	2.46221	2.93538	14.9855	23.7021	11.5193	27.4253	1.90479	1.10241	1.47246	1.0626	988.464	1327.2	1399.44	1687.63	3	2	2	3	3	4	4	3	0.0158993	0.00769438	0.0123043	0.0030813	0.0116088	0.0112914	0.0269797	0.027675	0.0153984	0.00442906	0.00928829	0.0011397	0.0111663	0.00388115	0.00339026	0.00676618	0.0471999	0.00571517	0.00840988	0.0175373	0.0442796	0.0104309	0.0027092	0.0307145	0.0571902	0.00938276
0.287339	2.7431	1.29128	3.02625	6.58127	6.85785	13.5556	15.7689	6.25138	7.29384	7.94004	5.18337	1683.19	3130.04	1284.07	3193.83	4	3	3	3	4	3	4	3	0.0263201	0.00263522	0.0251822	0.0302894	0.0351587	0.0230959	0.000470968	0.0147523	0.00729123	0.00175549	0.00800378	0.00233677	0.00614004	0.00117372	0.00254931	0.00622378	0.00312601	0.00213536	0.00441874	0.00600282	0.000753679	0.00979947	0.0248163	0.00434601	0.00223249	0.00580832
0.305231	3.03845	1.03335	3.18799	8.06458	8.71692	13.8006	16.5666	4.54522	12.7328	10.68	7.60383	2257.07	5037.69	1540.05	5652.87	2	4	3	3	5	4	4	4	0.00998477	0.00907063	0.0309034	0.00700677	0.0283335	0.0450285	0.0226898	0.000261435	0.00748347	0.00224443	0.00405596	0.00191609	0.00169719	0.00154582	0.00103538	0.00258922	0.0127411	0.00917044	0.00270006	0.00387302	0.000590505	0.000976816	0.00185295	0.004324	0.0122395	0.0179425
0.790114	2.49146	1.41393	2.37547	8.05286	9.88406	5.26754	12.5168	0.4655	1.26923	3.36882	3.51639	480.962	342.594	1427.45	1544.76	3	2	5	2	3	2	21	3	0.0736039	0.126669	0.202617	0.0829102	0.010163	0.018784	0.00363331	0.000115716	0.00213316	0.00155443	0.00160816	0.00173457	0.00242935	0.00245147	0.00351643	0.0039934	0.003029	0.000413031	0.000748232	0.00110937	0.238496	0.190032	0.250062	0.0770787	0.00991945	0.0147739
1.33971	2.70635	1.7319	3.2148	14.7401	12.4354	9.17321	16.0938	1.23035	2.31696	6.91142	7.19401	444.898	416.466	915.752	1006.37	3	3	3	3	2	2	45	60	0.497218	0.752111	0.193377	0.114279	0.0638961	0.0646614	0.0616409	0.0226882	0.0246919	0.0129111	0.021736	0.00682604	0.0182449	0.0120043	0.0042096	0.0075957	0.00761644	0.00566651	0.000154468	0.00764476	0.561425	0.654257	0.149798	0.0764459	0.0502546	0.0234376
0.649517	2.65715	1.85683	3.23975	10.0918	9.34122	7.37377	12.2704	0.785685	0.78916	0.474396	0.524771	327.171	444.496	158.379	503.239	2	5	3	12	3	3	3	8	0.00520052	0.085064	0.317093	0.315072	0.0569818	0.035863	0.0212734	0.0136796	0.00310315	0.00263439	0.00830752	0.0197302	0.00994136	0.00776972	0.00646452	0.00103216	0.00379692	0.00377802	0.00863707	0.00735873	0.0165242	0.0386766	0.113674	0.166189	0.0339395	0.0273813
0.448165	2.6486	1.45009	2.90312	15.6793	12.7444	8.7536	19.8855	0.869856	0.40571	6.22685	5.7155	747.816	130.915	3073.88	3086.25	2	3	5	4	3	3	8	8	0.0326213	0.0147488	0.00571839	0.000568861	0.0652869	0.0546242	0.0736845	0.718725	1.0735	0.134785	0.0803929	0.0700769	0.0765713	0.00505221	0.00824799	0.00768086	0.0058409	0.0162651	0.00628524	0.00607534	0.0377097	0.0252498	0.0262355	0.017199	0.0453464	0.0165565
0.993147	2.49287	2.15905	3.30515	21.4213	7.63198	28.9244	32.5615	7.09304	5.12318	3.09085	5.81357	3471.69	1396.67	277.828	3742.11	4	3	3	3	3	4	4	3	0.107513	0.0646354	0.25294	0.133986	0.191914	0.0871769	0.083597	0.053272	0.0394379	0.0486576	0.0344868	0.030697	0.0204099	0.0159291	0.010965	0.0105657	0.0119088	0.00789612	0.00619416	0.00695472	0.0177391	0.000139942	7.87502e-06	0.0172409	0.000536599	0.0100363
0.152573	2.37392	1.1687	2.6346	4.64963	11.6674	3.85998	12.062	0.431792	0.55426	0.376999	0.430828	227.412	292.942	239.252	431.19	11	2	2	2	2	2	5	2	8.66954e-05	0.000886896	0.00228266	9.99909e-06	0.000111471	0.000352819	0.000781125	0.00152619	3.65971e-05	0.000900107	0.000600703	0.000396653	0.000671985	0.00151303	0.0010773	0.0012733	0.000993186	0.00409302	7.86465e-05	0.000967531	0.00048464	0.00111299	0.00106028	0.00163165	0.00428934	0.000314989
0.543682	2.08504	0.546189	2.15208	19.3696	13.3532	11.7907	24.2306	8.22783	11.707	7.58303	8.93383	3994.83	5067.63	2217.57	6823.28	2	2	2	3	3	3	3	4	0.0255022	0.111558	0.0167725	0.0601698	0.0270901	0.0384441	0.0352202	0.0249885	0.00489863	0.0130022	0.00882379	0.00420794	0.0179936	0.00737295	0.0237051	0.00955744	0.014118	0.00467616	0.0195878	0.00332836	0.00321317	0.0112779	0.00371239	0.00901258	0.000626815	0.000936696
0.646987	2.03727	0.696191	2.19272	4.49212	4.95154	13.9988	14.8508	12.0395	6.92494	2.86739	11.4115	3408	2403.22	991.298	3624.42	6	9	2	5	4	4	4	4	0.0120903	0.00728861	0.0139091	0.000128948	0.00704418	0.00750197	0.0199745	0.0172299	0.00151049	0.000940609	0.00285091	0.00395836	0.000303359	0.000344557	0.0014817	0.000531541	3.76805e-05	0.000526216	0.00129994	0.00142605	0.000726513	0.00394409	5.43477e-05	0.0052257	0.0124157	0.00928286
0.167066	1.98535	0.766379	2.13183	7.20309	5.70585	12.96	15.8872	3.84202	0.970072	0.628371	2.44703	2123.76	554.378	345.855	2173.29	2	3	3	2	3	2	5	3	0.00129331	0.00065927	0.000209136	0.000482953	0.000244243	0.000330095	0.000181453	0.00115851	0.00149117	5.30599e-05	0.000813683	0.00192674	0.000962027	7.09839e-05	0.000631861	0.000353175	0.000963326	0.00124707	0.00109768	0.00170514	0.000147981	0.00164174	0.00333249	0.00104992	0.000744062	0.00103546
0.201322	1.85169	0.843495	2.03065	11.3393	11.7764	3.61172	15.4967	0.322217	0.468949	1.21583	1.13161	531.48	179.473	142.365	563.8	5	2	4	6	4	4	2	2	0.00210782	0.000143197	0.00104803	0.000932553	0.000633736	0.00200368	0.000776979	0.000692095	6.1724e-05	0.000354821	0.000838329	0.00130088	0.00216784	0.00159155	9.71882e-05	0.00158141	0.00084025	0.000820463	0.00287312	0.0038813	0.000888296	2.33269e-05	0.000822326	0.000524933	0.000271882	2.76897e-05
0.625659	2.29665	1.4377	2.71842	11.0425	7.44582	7.45909	12.288	0.587595	0.39226	0.654527	0.613814	468.447	204.152	163.219	516.518	2	8	2	8	3	3	2	3	0.0169942	0.0263435	0.202926	0.439993	0.22828	0.0287288	0.107313	0.00986271	0.0263112	0.0188178	0.0261643	0.000369717	0.00663104	0.00549388	0.0151907	0.00208503	0.00481167	0.0012081	0.00564684	0.000966468	0.000493657	0.0117719	0.0749006	0.110066	0.0727571	2.99353e-06
0.340305	2.05174	1.38894	2.40965	6.80263	10.1533	23.0317	23.1997	5.14068	10.0072	7.40053	5.19491	1565.44	4267.54	1717.04	4497.42	4	2	2	4	3	3	6	4	0.0113403	0.0131543	0.0155511	0.0157791	0.0142048	0.0176256	0.0211562	0.0224493	0.0219491	0.012713	0.0160352	0.00758092	0.00511449	0.00218033	0.000379072	0.000148071	0.00148531	0.000605166	0.000981541	0.00109997	0.00188558	0.00185195	0.0047661	0.0069688	0.0036803	0.0145071
0.510768	1.8371	0.8378	1.80206	25.5038	27.1292	16.9584	40.9149	11.8703	7.66448	11.6156	12.223	5297.11	2473.16	4983.63	7048.08	3	3	3	3	3	5	3	3	0.0116545	0.0193537	0.022358	0.0405072	0.060039	0.0887994	0.133563	0.151037	0.14315	0.14305	0.114261	0.0769661	0.0477518	0.0372725	0.0266659	0.0288861	0.0404127	0.0394753	0.0406803	0.0171957	0.00442285	0.00467126	0.00975257	0.0115114	0.0207313	0.0249944
0.261611	1.62161	1.57367	2.26214	5.53175	5.28524	9.8714	12.4891	5.54709	5.83609	3.33303	3.86946	1194.95	2212.63	885.354	2501.19	3	3	3	3	4	3	4	3	0.00555638	0.02384	0.00318853	0.0329985	0.0305112	0.0269659	0.00142371	0.00835796	0.00528504	0.0072484	0.00406158	0.00113425	0.000790569	0.0015341	0.00444713	0.00383099	0.00134893	0.00237202	0.00167686	0.00337027	0.00112958	0.000135881	0.0011372	0.00206866	0.00424567	0.00120262
0.249822	1.42324	0.978135	1.72528	9.60163	12.6262	11.0825	14.0974	0.623306	0.462424	0.894755	0.830481	356.165	451.968	323.16	523.959	2	2	2	2	2	2	5	2	0.00437306	0.0188529	0.021787	0.0559689	0.00956601	0.0170115	1.11855e-05	0.00558295	0.000947551	0.00275628	0.00214494	0.000925962	0.00327872	0.00317684	0.0032747	0.00521904	0.000238647	0.000738055	0.0442128	0.0113159	0.0105204	0.0191836	0.00221028	0.114984	0.0729566	0.0030541
1.04942	1.93947	0.491523	2.24863	10.0645	15.9652	8.28759	16.2966	0.726312	1.91434	0.470983	1.53644	504.6	369.913	240.558	559.078	3	2	2	2	2	2	2	3	0.00793098	0.0423712	0.0347019	0.0351866	0.0624251	0.015401	0.022296	0.0358415	0.00624979	0.0273657	0.0194399	0.0558525	0.00970982	0.0327145	0.0355446	0.0152776	0.0184958	0.00394592	0.0202713	0.03364	0.0024868	0.00835204	0.0286984	0.0177633	0.016872	0.00856825
0.672058	2.19285	1.18948	2.58111	10.284	14.1623	7.22644	14.3425	0.49588	0.416411	0.377887	0.379849	345.61	203.133	247.484	402.025	2	2	2	2	5	2	3	5	0.00373727	0.00921273	0.00380164	0.00612014	0.00522141	0.00762647	0.00675536	0.00433946	0.0132236	0.0151727	0.00849067	0.000306553	0.00730752	0.0208456	0.0174487	0.0267363	0.0124555	0.00352457	0.0106236	0.0118781	0.0030511	0.000734974	0.00438816	0.00222228	0.0121585	0.00730213
0.536427	1.34186	1.45476	1.97891	12.606	13.6349	8.9345	17.4556	0.829646	0.780581	8.25576	7.47177	293.691	367.938	2079.36	2111.88	3	3	5	3	2	2	33	50	0.0620863	0.0276357	0.0209668	0.00528345	0.0167404	0.000911743	0.0292706	0.0290551	0.471003	0.889473	0.182133	0.0478528	0.0506173	0.0109589	0.0269479	0.0271739	0.0013347	0.000674745	0.00873362	0.00221155	0.0187703	0.00903178	0.0108093	0.0100829	0.0198445	0.0040561
0.258012	1.84206	1.51513	2.39065	8.24375	13.1512	6.39235	13.586	1.673	0.970333	0.504716	0.806948	241.891	285.135	89.3031	292.348	2	2	4	2	2	2	2	2	0.00149157	0.00101184	9.96658e-05	7.51988e-05	0.000660178	0.00145252	0.00202716	0.00209916	0.00466986	0.00343253	0.00274597	0.00127388	0.0137785	0.0398208	0.0144725	0.0176045	0.0102831	0.00240247	0.00304405	0.00630191	0.00377352	0.00210448	0.00273387	0.00858077	0.022562	0.0122519
0.405099	1.91375	0.765453	1.94226	6.31289	13.2397	8.1468	14.809	0.855625	0.510434	0.584961	0.698757	1030.38	250.39	747.399	1063.35	2	2	2	2	3	3	3	14	0.0186662	3.13433e-05	0.000576944	0.000927103	0.000444763	0.00101849	0.00159182	0.0010685	0.0033167	0.00145839	0.00833407	0.00184538	0.000491505	0.00359617	0.000157424	0.00906998	0.000124839	0.00172124	0.0162208	0.0112236	0.0191013	0.0195566	0.00334609	0.00272756	0.00488419	0.00158534
1.22335	4.77497	1.45447	5.13289	8.84184	13.7171	5.50114	16.1537	2.68958	2.78738	0.529056	1.80891	1011.32	183.435	104.3	1026.25	4	2	2	5	3	2	2	3	0.0110227	0.00174512	0.00343169	0.00357536	0.00273395	0.000607757	0.000395474	0.000278105	0.000189785	0.00154664	0.00118843	0.00158258	0.000445959	0.00102245	0.000698207	0.000236973	0.000647688	0.00308364	0.000765959	0.00573013	0.00131771	0.000117982	0.000667192	0.00239413	2.44424e-05	0.00119843
1.79521	4.92631	1.68722	5.50799	14.6703	13.345	9.01004	17.2572	1.804	0.468481	0.346592	1.23033	1752.61	207.362	65.8677	1758.51	4	2	2	7	4	3	3	4	0.000230238	0.000438227	0.000557169	0.00156032	0.000743537	0.00378221	0.0129026	0.000423232	0.000285344	0.00216429	0.000722721	0.00315385	0.00287926	0.0520526	0.0529711	0.0143824	0.00120796	0.0107193	0.00869335	0.00494759	0.000672707	0.000997535	0.00184984	0.00378127	0.000607445	0.000918105
1.64946	4.3972	1.50658	4.92928	15.3476	13.5721	5.92492	19.1185	0.654015	0.422847	0.527171	0.768469	263.261	226.251	312.033	390.403	5	3	2	6	2	2	5	2	0.00243105	0.000711002	0.00149946	0.0127748	0.0035506	0.00421435	0.0458061	0.0362955	0.00464113	0.00389493	0.000135746	0.00729248	0.00133493	0.0696883	0.00538008	0.00193083	0.00291838	0.00444942	0.00759224	0.00380931	0.0304665	0.0187921	0.0208657	0.0136951	0.0389604	0.0212456
1.7237	5.26244	1.48627	5.73354	12.1806	13.6022	7.86799	16.2828	1.80683	1.25895	2.11702	0.839178	1194.33	339.275	72.6163	1241.85	3	2	3	5	2	2	2	2	0.00157066	0.000249341	5.27091e-05	0.00148768	0.0048584	0.00226505	0.00159494	0.00532594	0.00328822	0.00120063	0.0011387	0.00228026	0.00531785	8.95539e-05	0.0032216	0.0143306	0.00264649	0.00300844	0.00739979	0.00409434	0.00464745	0.000632854	0.00390825	0.00789124	0.0046601	0.0117027
2.25685	5.99079	0.26527	6.40231	16.1271	18.3898	8.58949	22.2423	3.02828	1.43853	0.98163	1.8934	5792.47	665.406	92.5932	5816.37	2	2	10	2	3	7	18	3	0.00582666	0.00382526	0.00646371	0.0131915	0.000595633	0.00102584	0.00560419	0.00532829	3.19768e-05	0.00879923	0.0010144	0.007022	0.0100081	0.00470954	0.00103133	0.00349895	0.00195915	0.000267993	0.000483229	0.0013945	0.0186309	0.00942679	0.0112246	7.16716e-05	0.0161353	0.0106065
2.06924	5.08641	2.44423	6.01062	14.2651	15.3524	14.1074	17.2296	1.44694	0.990433	0.768289	0.587115	1204.83	227.873	65.8042	1226.38	4	3	2	4	5	3	8	6	0.012948	2.60172e-05	0.00172729	0.00017808	0.000651007	0.00176688	0.00175453	0.00157463	0.0113082	0.00609558	0.00118289	0.00851507	0.00220446	0.0204797	0.00876011	0.0131546	0.0319759	0.0162101	0.00303381	0.00190773	0.0100098	0.0146839	0.0114789	0.00611552	0.000764622	0.00246582
2.15294	4.88083	0.671979	5.34348	17.3447	12.9554	9.59494	18.2861	1.40478	1.48162	2.02527	2.40583	475.489	432.826	1090.54	1189.7	4	2	2	9	5	3	5	5	0.000332685	0.00714203	0.0051904	0.013668	0.024464	0.0224587	0.0280779	0.0101847	0.00836591	0.00417099	0.00296834	0.0114852	0.0125094	0.0109636	0.00530075	0.00928582	0.0211608	0.0154435	0.00887798	0.00415582	0.11392	0.0634277	0.0602705	0.0430003	0.0113252	0.00128485
1.58918	4.2257	1.84293	4.80427	12.539	22.1367	11.9149	22.9636	1.2962	1.47819	1.29281	1.40814	579.218	571.06	371.991	774.159	2	2	2	2	2	2	5	3	0.00995168	0.0245401	0.021512	0.0109655	0.00596071	0.00518433	0.0012474	0.00125563	0.0068801	0.00858782	0.00531961	0.00396513	0.00755581	0.0102443	0.048117	0.00590882	0.00849142	0.0263992	0.108147	0.0164021	0.0394057	0.0313069	0.0268416	0.0184715	0.00490342	0.0119032
2.06178	4.61462	2.79952	5.7778	8.76324	12.8429	13.6022	14.426	2.02526	1.75865	0.317304	1.83924	1928.15	1315.16	78.3453	2060.47	4	2	2	3	2	2	2	2	0.00607706	0.00138902	5.20539e-05	0.0033183	0.00159019	0.000707572	0.00298405	0.00594555	0.00450097	0.00235002	0.00084626	0.00136506	0.000438102	0.00206601	0.00294403	0.000122194	0.000134426	9.85259e-05	9.76189e-05	0.000321318	0.000252622	0.00407004	0.00189361	0.00189358	0.00397148	0.0040989
1.88593	5.2452	0.772637	5.62211	15.1668	15.6005	5.50461	19.5158	1.9247	1.62439	0.44249	2.10155	2116.24	433.948	320.366	2142.62	2	2	2	2	2	2	3	2	0.00198871	0.000964683	0.000797209	0.000103717	0.000719152	0.00011878	0.00196044	0.000179523	0.00239763	0.00234314	0.00170337	8.21668e-06	0.00227246	0.00153542	0.0032115	0.00193762	0.00393187	0.00311987	0.00973459	0.0146151	0.00795417	0.000787704	0.00246549	0.0028443	0.00110152	0.00146597
1.77362	4.89111	2.13075	5.62217	10.9157	14.6813	10.8323	19.6387	2.49542	2.15121	0.326746	2.13097	1898.57	770.661	141.398	2023.1	4	2	3	4	4	6	5	5	0.00274343	0.00109028	0.00198308	0.0005112	0.00177706	0.00047894	0.00265307	8.80852e-05	0.000974404	0.00075659	0.00377576	0.00290999	0.0048414	0.00803695	0.012789	0.0077673	0.00152221	0.00203812	0.00369601	0.00337946	0.000401474	0.00124313	0.000231901	0.00240168	0.000220214	0.00193253
1.34004	5.39572	1.09272	5.66565	12.6306	16.4944	5.06168	17.875	0.953534	1.22009	0.769641	1.10676	917.766	531.599	407.339	1091.44	2	2	2	2	3	2	6	3	0.00174439	0.00181439	0.000356715	0.00433495	0.00180867	0.00013522	0.000783309	0.00321965	0.0012482	0.000805536	0.00241609	0.00167954	0.00244566	0.00598248	0.00297559	0.00412904	0.00385396	0.00219826	0.000637299	0.00118266	0.0159611	0.0270739	0.00459603	0.0361802	0.0111244	0.0230671
1.89607	5.59193	0.450731	5.90482	12.5598	15.8018	8.09528	18.2627	1.38045	1.29807	0.203637	0.946771	2474.06	108.578	49.4845	2474.28	6	2	3	6	3	3	4	7	0.0114404	0.0254884	0.00809595	0.0705255	0.00717665	0.00240986	0.00831786	0.00110251	0.000871384	0.009068	0.00149779	0.00678433	0.00469674	0.000475634	0.00121669	0.00113365	0.000696784	0.00283472	0.000295446	0.000192084	0.00149987	0.00360212	0.0136605	0.0383073	0.00373563	0.0085337
1.95081	4.06526	2.30625	5.06238	13.5267	16.348	9.29887	19.3105	0.837904	0.732774	0.262613	0.918447	3661.5	664.637	151.631	3724.42	14	2	2	2	6	2	2	6	0.00323647	0.00468728	0.00473702	0.0134028	0.0117185	0.00262371	0.0123636	0.00621497	0.0169308	0.00896277	0.00269764	0.0013601	0.00480362	0.00120806	0.00181655	0.00504342	0.00152935	0.000269619	0.00156333	0.00514467	0.125911	0.0240439	0.0977453	0.0138193	0.0478523	0.00698035
1.96755	5.10634	2.37943	5.96721	14.7962	16.2157	10.6377	20.0122	1.35421	2.04499	0.360814	1.43686	5082.72	1168.69	172.019	5218.18	6	2	2	2	4	3	2	4	0.00510303	0.00369575	0.00249199	0.0215411	0.0275235	0.0124353	0.0060864	0.0219893	3.68162e-05	0.0143652	0.00853464	0.000719878	0.00254349	0.00830441	0.00132074	0.00502215	0.00549067	0.00485739	0.000790328	0.00239682	0.00183878	0.00956525	0.0167842	0.208474	0.215664	0.0118292
0.74088	3.57304	0.75854	3.72039	13.2525	10.2958	11.8765	16.5875	3.30947	4.52015	1.89526	4.31984	2068.55	125.829	46.0292	2072.44	6	2	2	9	3	13	26	3	0.00188337	0.00550834	0.000276514	0.000124962	0.000100361	0.000542166	0.00421994	0.00431752	0.00613387	0.00516433	0.000901208	0.000211346	0.00195611	0.013491	0.00219443	0.00169274	0.0055416	0.00437265	0.00627612	0.00406493	0.0125286	0.000368915	0.00365983	0.0024023	0.000785413	0.00628365
1.20174	3.64344	0.789533	3.90092	11.7475	12.1047	4.83698	15.2392	1.53699	2.86742	0.47559	1.23098	551.73	201.68	32.7806	564.884	5	2	4	4	2	3	6	2	0.00676833	0.00147548	0.000669855	0.00399912	0.00121229	0.0033919	0.00153397	0.000379808	0.000186427	3.58304e-05	0.00013274	0.00587556	0.00140728	0.000776398	0.00235972	0.00489111	0.0125797	0.0036832	0.0105997	0.0189919	0.00592813	0.00159851	0.00120717	0.000335323	0.00209959	0.000293334
0.474492	3.36707	1.20117	3.60089	14.8659	9.77534	11.4902	19.2834	0.848904	0.687313	0.403263	0.848141	1394.7	104.574	184.657	1404.79	2	3	4	5	3	2	3	3	0.000812281	0.00219552	0.00208127	0.0036936	0.00425682	0.00661967	8.76861e-05	0.0184903	0.0030577	0.0562086	0.216963	0.119229	0.0220067	0.0295484	0.0375868	0.0209539	0.0260598	0.0105718	0.0110878	0.0213509	0.00562408	0.00908023	0.00734476	0.018743	0.0105553	0.00206942
0.947111	1.46739	0.537907	1.75068	20.8189	16.6709	11.1939	25.5607	2.07025	5.18051	7.34369	6.80235	308.734	427.292	279.553	462.365	18	5	10	18	3	16	14	19	0.0838911	0.00201515	0.00276185	0.00558976	0.000602783	0.00335818	0.00151146	5.08189e-05	0.0109156	0.00653797	0.0106677	0.00196926	0.00509325	0.00229254	0.00124379	0.00173515	0.000645454	0.00673242	0.00340207	0.0156471	0.045771	0.0129871	0.000952885	0.00483453	0.0256921	0.0240293
0.625145	2.29301	0.554981	2.37949	7.71908	12.8807	10.992	14.7938	8.53997	5.63577	1.92434	6.91703	2696.54	1871.72	379.332	2868	2	2	2	2	4	5	4	5	0.000403304	0.00493983	0.000379667	0.0188154	0.0153051	0.00281174	0.00156278	0.00862107	0.000951093	0.00457776	0.00356662	0.00566808	0.00233469	0.0160427	0.0019583	0.00228707	0.013435	0.00912769	0.0102587	0.00223666	0.00523265	0.0134861	0.0343188	0.03416	0.0417705	0.0034448
0.661257	0.413639	0.55296	0.707714	9.46668	7.71673	12.9488	15.0493	0.650009	2.29358	0.361255	1.4453	290.61	115.72	102.287	314.838	2	5	2	3	4	2	2	4	0.000762652	0.00564863	0.0111907	0.0069952	0.0542737	0.00683272	0.0565924	0.107555	0.00126191	0.00616494	0.0105164	0.0206427	0.00743393	0.00606009	0.00848611	0.0129468	0.019615	0.0132119	0.00503214	0.00290068	0.00555047	0.0290333	0.0100943	0.00168762	0.00505304	0.00236921
0.334506	0.799231	0.602623	0.953732	11.4933	9.63155	10.6845	14.6417	0.629252	0.368309	0.219836	0.454819	417.818	466.543	34.2633	467.504	15	4	18	20	3	2	5	6	0.0107645	0.0629858	0.0130094	0.0212791	0.0250623	0.00225472	0.00198659	0.00222353	0.00189237	0.00336975	0.00337208	0.00169235	0.00695034	0.000398649	0.00332926	0.000280592	0.00220195	0.00518529	0.00532276	0.00532107	0.07033	0.0580892	0.00091429	0.00366642	0.0331777	0.0057046
0.621639	0.887165	0.608028	1.10886	16.6598	7.48387	12.7173	19.8411	0.408596	0.410335	0.253672	0.327561	650.218	41.5772	80.8562	655.437	7	3	7	7	4	2	2	4	0.00799685	0.00294611	0.00147262	8.14606e-05	0.00803907	0.0424271	0.00801188	0.00247294	0.0135807	0.0213946	0.0279928	0.00153886	0.00807993	0.0025108	0.00229393	8.80319e-06	0.000267204	0.0011058	0.00144144	0.00334107	0.00345174	0.0145326	0.023469	0.0126914	0.0451081	0.0661963
1.24481	5.49848	1.64868	5.84866	23.2966	10.8869	8.4205	25.7192	3.80331	5.10766	4.95412	2.67073	816.79	1786.22	2070.48	2736.43	2	5	3	3	4	4	4	4	0.00919201	0.000478835	0.00285628	0.00722464	0.00885854	0.014747	0.0165546	0.0336206	0.0289921	0.0249647	0.0207878	0.0235859	0.0256849	0.0126266	0.00747623	0.0151498	0.00751984	0.011989	0.0114232	0.0106159	0.00400953	2.9307e-05	0.000655296	0.00186838	0.00156615	0.00442249
1.49841	5.0783	1.09769	5.3906	13.6633	12.7302	16.3889	21.3381	14.8208	6.8234	9.25121	12.1856	5352.68	2405.93	2137.11	5411.6	3	2	2	3	4	3	5	4	0.0104556	0.0516887	0.039184	0.0123531	0.0183254	0.0441657	0.0542071	0.0111127	0.0199872	0.0337949	0.00635885	0.00561041	0.0217104	0.00683133	0.00132062	0.00547387	0.0110473	0.0081764	0.0210329	0.00255737	0.0255534	0.0275067	0.00566303	0.0119147	0.0100448	0.0187484
1.94157	5.6289	1.17685	6.0689	8.92242	10.3108	8.90022	14.4808	0.487295	0.611669	0.298748	0.504211	939.432	760.345	290.995	977.764	2	2	3	2	3	3	3	3	0.00272317	0.000127975	6.57587e-05	0.000798805	0.000968435	0.00643339	0.00518185	0.004158	0.000923382	0.0020053	0.0003721	0.00116789	0.00778124	0.0107508	0.00639762	0.00680711	0.00157808	0.00428802	0.00304345	0.00332091	0.00181392	0.00252264	0.000189517	0.00129334	0.00169399	0.00220051
2.24992	5.07349	0.984944	5.63084	11.4112	13.2459	7.04997	14.9211	1.24298	2.1659	2.12649	1.30872	516.738	213.582	46.3792	527.884	2	3	2	4	2	2	3	2	0.0057469	0.00478262	0.00827144	0.0068187	0.00752557	0.00422388	0.0185462	0.00161305	0.0250508	0.0174966	0.00207708	0.0017572	0.00310968	0.00206031	0.00651475	0.0291541	0.000778358	0.00721424	0.0552895	0.0729256	0.0193623	0.0121726	0.00704493	0.00336679	0.0179904	0.00957672
1.67107	6.17216	1.38863	6.54342	8.29626	12.2169	5.98881	14.1178	1.23311	0.345593	5.24794	4.79858	2378.43	261.975	136.135	2396.68	2	2	3	2	3	3	5	3	0.000185812	0.000145936	0.000198521	0.000208243	0.000320471	0.000522439	3.65955e-07	0.000939714	0.000456158	0.00391685	0.000384172	0.00222566	0.00256201	0.00418096	0.000250975	0.00267976	0.00313093	0.00390712	0.00231361	0.00315749	0.00349228	0.00135501	0.000195837	0.000163625	0.000716044	0.000716426
1.3493	5.71733	1.02251	5.94774	7.87477	14.3605	15.4336	21.775	20.2452	10.6325	4.92369	14.8264	7391.4	2702.61	1213.28	7485.52	3	3	4	4	4	3	3	4	0.00641108	0.0478559	0.0549379	0.0445017	0.0298198	0.0055975	0.00285218	0.00841659	0.00831267	0.00158564	0.00197847	0.0107852	0.0104767	0.00722461	0.00359499	0.00199699	0.0012078	0.0041374	0.00554436	0.00259199	0.0096059	0.022329	0.0403217	0.0142625	0.00353355	0.0127721
0.278268	0.488942	1.01056	1.1525	5.79099	6.68334	9.11215	10.6153	2.32952	3.02191	1.06202	2.19579	776.542	436.05	276.908	817.826	2	3	3	2	3	4	2	4	0.00112415	0.000244217	0.00182549	0.000712796	0.000880006	0.00132833	0.000742175	0.00154514	0.000950793	0.000938901	0.00323139	0.00175816	0.001178	0.000830031	0.0011217	0.00347044	0.000441479	0.00140016	0.00323678	0.0060828	0.00237163	0.00167015	0.0020966	0.000448126	0.000601817	0.00102593
0.443634	0.986373	2.12116	2.3625	9.75916	6.14987	5.64917	11.2106	7.87664	8.64322	7.528	8.12136	2170.57	1585.03	896.755	2717.5	5	2	9	2	5	5	10	5	0.0138806	0.0524885	0.0818003	0.0701124	0.0744092	0.0658254	0.0303343	0.00592949	0.0109082	0.00990207	0.00618416	0.0104506	0.0114458	0.0168	0.0111836	0.00254414	0.00323158	0.00291669	0.0112819	0.0117558	0.00381053	0.00561797	0.00804594	0.000717366	0.000714258	0.00667699
0.598473	0.347999	0.872519	0.957719	4.13566	4.26874	13.0234	13.851	7.60392	14.9171	4.75204	9.22524	2949.61	2850.54	1219.72	3261	12	3	2	2	3	3	3	3	0.0511775	0.0427038	0.0284973	0.0434813	0.00986298	0.00544239	0.0128942	0.00284691	0.00391258	0.00610122	0.00103674	0.00906885	0.000597401	0.00020997	0.00140114	0.000662428	0.000778179	0.000194085	0.00024928	0.00367124	0.0141321	0.00132499	0.00292782	0.000344833	0.00161059	0.00149523
1.03766	0.534625	0.593147	1.29575	9.99648	9.28004	3.45762	10.8462	11.5197	16.8608	6.60499	12.5466	5368.18	4316.95	1491.92	6888.64	6	3	3	7	3	4	3	3	0.0148168	0.0434316	0.00854866	0.0478406	0.0322754	0.0175341	0.0221248	0.0071267	0.00903628	0.00695828	0.00434536	0.00356312	0.00222024	0.00198675	0.00157405	0.00296267	0.00128085	0.000663537	0.000760007	0.000762735	9.98281e-05	0.000853347	0.000482618	0.0132754	0.0131606	0.00544463
0.589415	0.404106	0.601819	0.870496	9.45922	9.93023	2.4116	13.7245	4.84093	2.61774	4.63919	3.34714	2031.15	1252.16	1653.08	2398.95	3	3	6	3	3	5	4	3	0.00131564	0.00789206	0.00576907	0.00451399	0.00395261	0.00588285	0.00683152	0.00300787	0.00359482	0.00899037	0.00353452	0.00453459	0.0153224	0.0113782	0.00682123	0.00434302	0.00859994	0.0060452	0.00369054	0.00818782	0.00263719	0.0044685	0.00438445	0.00304784	0.00146534	0.00116399
0.694564	0.436907	0.840104	0.952772	35.2372	39.5835	27.6673	55.6652	9.33834	13.4671	10.6932	9.21041	4447.86	4484.78	3572.71	5256.93	2	2	2	2	3	4	4	4	0.0155017	0.00263908	0.015757	0.00105375	0.0735447	0.0771863	0.00369368	0.0553291	0.0255472	0.00699045	0.0564247	0.0101193	0.0206526	0.0879458	0.00226112	0.0677867	0.0485431	0.0158451	0.103518	0.0194416	0.0658817	0.0244502	0.0100528	0.0341932	0.00858067	0.0457278
0.57882	0.637839	0.635138	1.02088	9.1124	17.2365	12.0284	19.4971	28.4143	28.2166	16.6765	25.7023	11127.5	8786.49	2956.27	13821.8	5	4	5	6	4	4	5	4	0.0331663	0.273306	0.113298	0.0483361	0.00925987	0.0114839	0.0116442	0.00958425	0.00951663	0.0127753	0.00221325	0.00541384	0.00329468	0.00909329	0.00483389	0.00412613	0.00342515	0.00785953	0.0012824	0.000451114	0.0680993	0.147666	0.0850032	0.0879341	0.0491029	0.0383381
0.647736	0.564678	0.83081	0.979399	4.96622	6.5088	11.8149	14.3743	7.28612	12.2249	4.30849	7.03733	3060.34	2424.72	1434.53	3713.08	9	2	3	2	3	3	4	6	0.0388107	0.0178096	0.0490492	0.0213872	0.00373525	0.0150456	0.0116247	0.00415439	0.0043657	0.00246093	0.00065986	0.00362526	0.00271793	0.000988679	0.00341848	0.00345246	0.000947696	0.00205183	0.00179673	0.000159737	0.00302676	0.00120903	2.50445e-05	0.00155303	0.00148429	0.00406306
0.391878	0.379708	0.396808	0.536079	8.87892	11.4515	9.23009	13.8083	0.747322	1.28164	1.0836	1.32628	200.758	395.846	335.096	518.638	3	5	3	5	3	15	18	15	0.00239675	0.000862096	0.00324842	0.00575484	0.000643671	0.0018012	0.00177617	0.022845	0.0178076	0.0264423	0.0129076	0.00391396	0.013798	0.012938	0.0171265	0.000660455	0.000432026	0.0196937	0.0190543	0.0118292	0.00735169	0.00531347	0.000286721	0.00145313	0.00434528	0.0095141
0.468556	0.305214	0.914293	0.978216	10.1716	9.71495	11.6336	15.921	2.14011	3.74186	0.467882	2.13319	810.228	955.365	122.075	982.093	3	2	3	3	2	4	2	5	0.00494213	0.016053	0.00174051	0.00453787	0.00504158	0.00854617	0.0126821	0.00980781	0.00985644	0.009959	0.0181479	0.00391906	0.00180281	0.0104247	0.00883317	0.00176815	0.0235847	0.123953	0.142848	0.0340851	0.0146499	0.00606795	0.00761751	0.00563873	0.00412645	0.00527933
1.79352	1.14353	1.04633	2.31264	11.2025	10.6286	6.69961	12.9694	0.690907	5.61942	4.55724	3.43793	331.817	852.814	732.707	919.817	3	2	2	3	2	24	30	61	0.0148288	0.00761885	0.00215963	0.00647958	0.00206808	0.0046588	0.00804818	0.000957264	0.0198428	0.00235798	0.00883393	0.0931797	0.0965417	0.030645	0.173651	0.00204868	0.0107408	0.0156042	0.0019818	0.00197843	0.00332352	0.00361719	0.00289489	0.0020019	0.000941222	0.00216701
0.201643	0.331889	0.65535	0.750917	6.1989	7.67423	5.21184	10.8085	1.13197	2.67173	0.623446	1.58633	465.844	281.532	85.2176	494.154	3	3	3	3	2	5	6	2	0.00172664	0.000155407	0.00163882	0.000123305	0.000931345	0.000781566	0.00126994	0.00401893	0.000531946	0.000426392	0.00176001	0.00284135	0.000741791	0.00158362	0.00426122	0.00211377	0.000728863	0.000391906	0.00328706	0.00124858	1.23134e-05	0.000347285	0.000673291	0.000125056	4.00787e-05	0.00124021
0.642159	0.167536	1.53923	1.66623	6.45403	5.24095	7.89666	10.0463	1.92813	1.83861	0.941298	1.58175	457.966	433.907	87.3708	631.052	5	5	2	5	3	4	3	3	0.0025259	0.000549759	0.000542376	0.00150963	0.000571285	0.00109513	0.000367017	0.000406536	0.00308068	0.000398545	0.000828279	7.88684e-05	0.000485615	7.74455e-05	0.00011437	0.000599989	0.000606662	0.000288668	0.00192837	0.000307843	0.00808415	6.81549e-05	0.000248924	0.000881467	0.000465005	0.00041214
0.62988	0.837563	0.96488	1.33788	8.95535	10.3021	6.7728	12.2829	7.47727	6.26772	6.42155	5.54861	2536.58	1963.68	1398.19	3132.49	7	2	2	2	3	3	3	3	0.0446	0.0788902	0.0526617	0.0678458	0.0656717	0.0196386	0.00704003	0.0206641	0.0294794	0.0143618	0.0036837	0.00569696	0.00391629	0.00469867	0.00199066	0.00238834	0.00366452	0.00255778	0.000878773	0.00307198	0.000814467	0.0030368	0.00651939	0.0036905	0.00440501	0.00287217
1.77293	2.31778	0.496363	2.91747	9.11505	9.21033	12.7964	14.4499	14.3348	12.6242	7.24435	7.30035	3382.19	4853.5	1638.7	5786.74	7	2	5	5	3	3	4	4	0.0147633	0.0293612	0.00058186	0.0216627	0.0779627	0.069967	0.0660793	0.0603851	0.0449375	0.0179476	0.00748343	0.0037878	0.00147531	0.000399212	0.000507606	0.000246067	0.00244764	0.000863851	0.00137044	0.00176249	0.00588617	0.00281985	0.00342537	0.00425895	0.00078727	0.00722596
1.27027	2.39013	0.221989	2.70824	10.4118	5.94707	6.21517	12.7915	14.3469	11.2515	4.36773	12.1262	3227.55	2966.01	1495	4631.34	4	12	2	4	6	5	3	5	0.010452	0.0219433	0.0463304	0.0591061	0.0573833	0.0596975	0.0627987	0.0553559	0.0526531	0.0277542	0.0117861	0.00372675	0.000869131	0.00042797	0.00270236	0.00371656	0.00066349	0.00205318	0.00163584	0.00164145	0.000394124	0.00132395	0.000160113	0.000636835	0.00413853	0.00287577
3.11131	2.37721	0.485363	3.78723	12.2091	12.3808	16.9167	19.117	17.6427	14.0186	10.5707	12.66	7184.64	4794.1	2153.6	8096.45	5	3	3	5	4	3	4	6	0.0126916	0.0840551	0.0402645	0.0658664	0.0304144	0.055293	0.0574683	0.0395789	0.0345109	0.022686	0.0312483	0.0248305	0.00830124	0.0048862	0.00183016	0.00384537	0.00733391	0.00310543	0.00103952	0.00250289	0.00188846	0.0021013	0.00818554	0.00590061	0.00599454	0.00906535
3.45429	2.26343	0.505038	4.07668	12.8658	11.3035	13.2882	17.7402	13.327	17.4896	12.3672	13.1303	4731.82	5234.57	1555.97	7191.49	4	2	2	7	3	3	6	4	0.123694	0.0558804	0.0467266	0.162568	0.0886949	0.0846888	0.0608169	0.0674264	0.0510146	0.0270857	0.0381639	0.0514348	0.0465198	0.0204464	0.00261014	0.0115561	0.00776109	0.00984682	0.0117278	0.0104272	0.00105086	0.00238739	0.00878194	0.00730911	0.00644525	0.00465003
2.31637	2.79359	0.517528	3.47204	5.80745	12.1756	15.7304	16.2296	19.9079	18.3475	8.33676	17.0326	5694.51	5302	1896.99	5954.18	2	3	4	4	3	5	3	9	0.0464363	0.104297	0.0333431	0.0406051	0.0331579	0.0278018	0.0401004	0.012697	0.00234697	0.000609047	0.000267263	0.000638615	0.00108464	0.00025922	0.00306287	0.00224983	0.00508348	0.0015971	0.00259606	0.00407776	0.000351791	0.00185658	3.46783e-05	0.000327437	0.000611465	0.0019123
1.43244	2.75641	0.341549	3.11648	17.1969	7.41967	9.06433	20.4146	26.5925	10.199	8.49916	18.1193	8616.44	3030.17	2933.73	8950.04	4	5	5	3	4	4	3	4	0.0123652	0.0758674	0.120884	0.170344	0.178043	0.193418	0.189336	0.146625	0.0865463	0.0651291	0.0440704	0.0170848	0.0194557	0.0126353	0.0145443	0.0150099	0.0070896	0.00552006	0.00642702	0.00305405	0.00826276	0.00344804	0.00519563	0.00767865	0.00284381	0.00768064
2.73718	2.8225	0.556131	3.76943	7.09776	9.59032	16.7755	17.5354	15.4689	14.996	9.50497	13.3786	5936.41	4687.14	2176.16	6436.98	6	3	4	4	3	3	5	6	0.0245317	0.124693	0.0849707	0.0893467	0.0202092	0.0260454	0.00707237	0.00900882	0.00171635	0.000740451	0.00636608	0.0162414	0.00975527	0.00896803	0.00476096	0.00228129	0.000210587	0.000432624	0.00289547	0.000775332	0.000994942	0.00254082	0.00230727	0.000633774	0.00326993	0.0103437
2.17368	2.88401	0.412375	3.55254	5.96527	7.04318	13.5621	13.8086	13.4629	11.0944	5.25856	8.12645	3444.56	2763.06	804.498	3779.45	11	3	3	4	4	2	3	4	0.00200111	0.0102422	0.0485712	0.044013	0.027563	0.0182383	0.012022	0.00826921	0.00213792	0.00139719	0.000882261	0.00123926	0.00237779	0.000758227	0.00267469	0.00504182	0.00335629	0.00238654	8.58655e-05	0.00209462	0.00039089	0.00433832	0.00507412	0.000409842	0.000420515	0.000494106
2.26506	2.79138	0.312891	3.51437	11.6862	4.6518	12.4325	12.4899	11.7886	11.8173	7.67109	7.96767	3250.17	3735.5	1607.06	4093.65	7	5	3	9	5	4	4	4	0.0109571	0.0284237	0.0512678	0.0713442	0.0784975	0.0979265	0.0731226	0.0435122	0.042874	0.0181237	0.0103078	0.00393126	0.00270052	0.00227585	0.00544805	0.000622397	0.000207091	0.00227208	0.00562658	0.00570428	0.0034647	0.00109715	0.00348905	0.00117702	0.000641063	0.000397819
2.72826	3.07993	0.537366	3.90844	7.40598	10.7841	9.34456	12.8604	14.0136	13.0267	12.6877	11.1914	3481.2	3482.8	2741.57	4428.57	12	6	3	15	5	6	3	5	0.0405578	0.131882	0.0665965	0.0897836	0.06562	0.0496442	0.0415778	0.0325014	0.0128261	0.00455747	0.00589313	0.00429501	0.00151597	0.00218873	0.00329391	0.000597973	0.00289064	0.00657598	0.00348995	0.00391906	0.000732389	0.0055939	0.00424457	0.0146154	0.00920205	0.0076256
3.48239	4.24201	1.23064	5.26924	17.7141	12.5536	24.818	28.2626	22.7416	17.0988	21.9386	16.3918	7865.6	6978.68	3215.95	9478.81	9	6	2	5	4	4	5	6	0.0239136	0.198801	0.305417	0.320765	0.279172	0.15898	0.0719457	0.0514256	0.0514016	0.101944	0.0793595	0.0475093	0.0237837	0.0194594	0.0123959	0.00877224	0.001925	0.00583673	0.00251517	0.00824241	0.0016066	0.00293027	0.023221	0.0225106	0.0351709	0.0325496
1.82625	2.86149	0.700873	3.26024	16.7901	14.7276	43.0132	44.4775	29.1282	14.8404	14.6969	21.1466	13638.1	6424.51	3053.06	14106.7	6	3	2	2	3	4	3	3	0.0468071	0.107017	0.00101634	0.00143131	0.0107596	0.0448725	0.121097	0.074504	0.0643251	0.06125	0.0436461	0.0487431	0.0434408	0.0594886	0.068023	0.0452821	0.0440486	0.0326099	0.0273352	0.0166353	0.00375172	0.00124658	0.0102592	0.0103507	0.0213315	0.00895566
2.87115	3.04986	0.890134	3.795	11.6434	9.50479	15.9122	20.4005	34.122	20.3622	20.1403	29.6037	11515.7	8395.05	2069.14	14001.8	6	4	4	4	3	4	5	3	0.129362	0.454164	0.173316	0.182865	0.0999223	0.0466553	0.0507908	0.0234225	0.0184124	0.0408658	0.065121	0.0500121	0.0177587	0.00118446	0.000184098	0.000744545	0.000538824	5.98912e-05	0.00109636	0.00328015	0.000869336	0.00655868	0.0196009	0.0176638	0.0191341	0.0252223
2.6666	3.01926	0.637192	3.8005	10.9863	8.91972	20.9658	21.8391	20.7466	17.3771	14.8667	15.521	5665.58	2709.33	3618.67	5843.38	3	4	4	5	4	5	4	8	0.128105	0.0614574	0.0299408	0.0872157	0.0327728	0.0584965	0.0977532	0.0562736	0.0335069	0.0151876	0.0119521	0.0129969	0.0158005	0.024819	0.0210527	0.0105344	0.018155	0.0190903	0.00581535	0.00301759	0.00156923	0.00598881	0.0111476	0.00225819	0.00165141	0.00361638
2.5357	2.70202	0.679009	3.45551	9.60002	8.33723	23.3944	23.6586	21.1764	15.4861	12.8404	11.1858	5878.25	4875.62	2626.78	6704.02	5	4	5	6	5	4	6	5	0.0695965	0.201762	0.115339	0.179481	0.0857444	0.0544173	0.0400211	0.0295345	0.0294159	0.0190991	0.0125561	0.0152231	0.0103356	0.00953101	0.00786442	0.000728712	0.000826429	2.82743e-05	5.28998e-05	0.00190729	0.00276401	0.0069155	0.00229205	0.000316149	0.00155473	0.000185103
2.53576	4.48004	0.482496	5.1642	9.32389	9.29313	8.25915	11.5661	4.25015	6.11745	7.09644	5.00421	1028.59	1295.62	755.081	1336.15	4	20	5	5	4	3	19	3	0.00732151	0.00987519	0.00798573	0.000169187	0.00917568	0.0190973	0.00125052	0.00137016	0.00483849	0.00454707	0.0210654	0.00900963	0.0101459	0.0126044	0.00493211	0.00400431	0.00728978	0.00535509	0.00589825	0.00389675	0.00360006	0.00275261	0.00154457	0.00100698	8.1069e-05	0.00335623
1.1451	2.88939	2.08642	3.65194	5.76206	8.67474	20.0743	20.6545	18.883	16.2056	12.2349	11.5387	5512.45	4950.3	2566.88	5541.55	9	4	2	2	4	4	6	5	0.14405	0.0488543	0.0218785	0.0425947	0.0315104	0.0239307	0.00152636	0.0134165	0.0197163	0.0230869	0.00984403	0.00428312	0.00388022	0.00324358	0.0040966	0.00418883	0.00489048	0.00223274	0.0029805	0.000321829	0.000215091	0.00404224	0.0127115	0.0152703	0.0242569	0.0170822
0.613586	2.64304	1.89912	3.263	13.5571	10.687	16.3987	23.8102	4.40991	8.27327	4.52665	4.71492	1585.27	3011.9	1485.18	3470.84	3	2	2	2	3	4	3	3	0.0124262	0.0426822	0.0423873	0.00200867	0.0173228	0.00495187	0.0136023	0.0115245	0.00624533	0.0119034	0.0124924	0.0091111	0.0152594	0.0142673	0.014258	0.0187324	0.0135625	0.013283	0.0110021	0.0110875	7.1686e-05	0.000812473	0.000829686	0.00116856	0.00116429	0.00254444
0.642785	2.19453	1.82001	2.90111	24.3658	6.044	8.84452	24.5325	20.0597	10.0267	7.35073	14.7505	7398.56	4183.31	2984	7941.7	4	4	3	4	4	4	3	4	0.0172823	0.0196095	0.0401397	0.0856665	0.0870856	0.107872	0.147154	0.147943	0.128938	0.122947	0.118074	0.0987683	0.0702287	0.0611866	0.0372663	0.0424776	0.0389267	0.0308011	0.0270112	0.0178296	0.000678395	0.00340114	0.0034915	0.00402789	0.00481642	0.000109534
0.495846	2.22858	2.04045	3.03756	17.7302	7.99407	11.1424	20.7709	11.2327	7.58615	6.22603	9.65465	3801.22	2341.78	2271.63	4612.56	3	3	4	4	4	3	3	7	0.00874937	0.00187552	0.0833995	0.189798	0.107908	0.0218531	0.0506539	0.110019	0.0645742	0.0099806	0.0199163	0.0311883	0.0184114	0.0123502	0.0214056	0.0435479	0.035297	0.0235917	0.0133639	0.0155618	0.00849695	0.00272569	3.77505e-05	0.00122642	0.0101427	0.00510128
1.4	1.7793	1.32522	2.49977	5.67638	12.2311	9.82618	14.5004	8.40282	9.46685	6.74715	7.8859	833.993	1283.55	668.636	1435.47	3	2	3	3	3	5	8	8	0.0852123	0.109407	0.0354746	0.00435681	0.00968871	0.00563981	0.00496042	0.00218011	0.000741366	0.000435857	0.000281029	0.00124447	0.000721979	0.0022008	0.00357416	0.00463944	0.00195817	0.00335286	0.00409093	0.00486188	0.0039116	0.000935228	0.00464278	0.00606945	0.00239564	0.00454357
1.3159	3.13027	0.407252	3.41982	10.3632	9.55933	9.30865	15.2811	4.21284	4.72004	5.10689	3.54238	1782.5	1878.22	1164.32	2251.27	3	3	2	3	3	2	4	6	0.0206461	0.000227863	0.0548392	0.00793114	0.000196957	0.022453	0.00901511	0.00244616	0.00878814	0.0130068	0.00201416	0.00830035	0.00480068	0.0043283	0.00238524	0.00335102	0.012681	0.00441816	0.000925069	0.00695164	0.00405302	0.00211213	0.00123776	0.00520037	0.00367739	0.003804
1.26292	3.08277	0.223984	3.33405	8.36085	14.2347	6.82874	14.3254	0.177236	0.310202	0.343573	0.412964	227.314	45.7202	268.231	310.653	3	2	4	2	3	6	12	3	0.00305379	8.7479e-05	3.06086e-06	8.91736e-05	0.00359077	0.00688139	0.00170487	0.00472965	0.00128311	0.00233225	0.00240024	0.000875701	0.00102998	0.00042204	0.00105517	0.000380775	0.00110797	0.00339744	0.00211885	0.00536468	0.000169895	0.00159982	0.000127367	4.52495e-05	0.00269433	0.000164954
1.30425	3.00483	0.604101	3.32612	16.9219	11.4128	9.00792	21.3156	8.89857	3.71534	5.5514	6.9957	3045.16	1476.87	1607.56	3462.51	2	3	3	3	3	4	4	3	0.00652583	0.00211114	0.0383188	0.0718905	0.0307803	0.00219424	0.0476553	0.087996	0.0291807	0.000262576	0.0161553	0.0411989	0.034309	0.00935441	0.0101331	0.0241103	0.0300485	0.00603347	0.00282591	0.0100734	0.000476392	0.00194227	0.00260033	0.0113502	0.00622538	0.00357578
1.36223	3.79018	0.820802	4.11034	5.7734	10.1816	10.0367	12.2488	0.385224	0.453822	0.33172	0.391778	314.324	38.2866	42.3807	317.187	4	4	2	2	4	4	2	4	4.80529e-05	0.000862383	0.00349274	0.000684012	0.00195404	0.00460435	0.00205981	0.000333134	0.000373477	0.00089259	0.00108408	0.00223512	0.00190424	0.00285279	0.010146	0.131403	0.0544796	0.00581591	0.0112651	0.00560785	0.00205204	0.00147755	0.00126344	0.000694537	0.000122763	0.00112656
1.28748	3.11928	0.355112	3.39047	10.0763	8.98482	7.10055	12.778	6.9184	3.52368	3.04657	4.71111	1851.36	884.078	1257.12	1974.82	3	3	2	4	3	4	3	3	0.00127458	0.0142072	0.020005	0.0021903	0.0216824	0.0129565	0.00220156	0.0217254	0.00857453	0.00212387	0.0203692	0.00966729	0.00283306	0.0129361	0.00261437	0.00627297	0.0121992	0.00578375	0.000939822	0.00593479	3.48894e-05	0.00113891	0.00571003	0.00174117	0.00302821	0.00480884
1.32331	3.12081	0.406902	3.4021	9.86499	8.34429	5.55731	12.2876	6.01004	3.34465	2.98443	4.10013	1577.44	971.939	1249.39	1617.95	4	3	2	4	3	3	4	10	0.00878211	0.00304481	0.00809207	0.011891	0.0522196	0.0372577	0.00417562	0.0153231	0.0255831	0.0155917	0.00586375	0.00541593	0.00489559	0.01446	0.0180764	0.00846462	0.00686848	0.00411331	0.00235256	0.000139106	0.000771446	0.00011912	0.00187757	0.00127666	0.000663124	0.00240536
1.38235	4.5368	1.04895	4.81866	10.4238	11.9778	8.28712	14.0198	11.0811	5.64869	5.6388	9.77166	2109.02	1965.71	1005.65	2489.96	3	5	2	4	7	3	5	5	0.0200987	0.0242665	0.0264859	0.0177017	0.0132023	0.0144736	0.0268204	0.0309436	0.00810258	0.000535714	0.0048913	0.000978149	0.00334047	0.00654116	0.00102269	0.00299016	0.0108681	0.0125477	0.00721597	0.00213602	0.00924273	0.00659957	0.0030381	0.0102843	0.0169823	0.0117118
0.899659	2.97412	1.26785	3.35592	5.95015	7.66993	17.4296	19.8101	10.5926	16.1962	2.4288	11.9433	5012.28	6095.64	1147.97	6254.88	3	5	3	3	3	4	3	5	0.0121887	0.0142569	0.000616559	0.000843566	0.00126451	0.00132979	0.000993493	0.000374926	0.00123182	0.000193352	0.00229587	0.00192455	0.00272026	0.0067666	0.00568021	0.00701846	0.00585263	0.00519551	0.00144835	0.00391249	0.00220203	0.00802956	0.00265856	0.000159798	0.000515853	0.000893956
1.076	3.28997	0.598846	3.50519	15.1501	7.47241	8.65568	18.9812	7.49555	4.31939	5.16998	4.6994	1767.49	1260.31	2047.3	2092.28	3	6	2	3	3	3	4	6	0.00461992	0.0179519	0.010217	0.00689191	0.0299401	0.00587287	0.0278635	0.0202141	0.0245233	0.0195967	0.0225344	0.0350387	0.0151703	0.0292086	0.0235143	0.0226134	0.0154555	0.0224123	0.0125848	0.0100589	0.000914114	0.00115094	0.000520805	0.000657438	0.00357392	0.000472181
1.26321	2.70993	1.13574	3.06972	16.0961	13.6205	8.02768	18.2069	11.3411	5.44159	8.90701	9.59725	3771.12	1568.03	1882.75	3839.81	4	3	3	4	4	4	4	7	0.00374418	0.0327102	0.0179662	0.0449197	0.0512456	0.0971896	0.144837	0.0354825	0.0178425	0.060766	0.10079	0.042213	0.0446895	0.0289256	0.0219281	0.0132034	0.0266517	0.00556235	0.000990071	0.00435275	0.0165815	0.00133887	0.00423722	0.000492319	0.00917843	0.000663567
1.49447	3.26012	0.341776	3.59883	11.7376	6.23937	1.82835	13.31	6.10958	3.13722	5.01571	4.10296	957.941	805.291	1148.52	1233.67	4	3	3	4	4	5	4	4	0.021677	0.0240082	0.0253216	0.0197514	0.0135607	0.0119774	0.0200614	0.00854441	0.0222601	0.02206	0.0188911	0.0138834	0.0109009	0.00646145	0.00678892	0.00417432	0.00642777	0.00315884	0.00289356	0.00360296	4.93892e-06	0.00170757	0.00415444	0.000378945	0.00207337	0.00243664
1.08577	2.53461	1.05921	2.89713	9.47319	7.72387	8.13932	14.685	7.40683	8.10838	2.7671	6.51743	1320.4	1786.63	899.802	2140.63	3	3	4	3	4	4	3	5	0.00157004	0.0125104	0.0118457	0.0165971	0.0174238	0.00890917	0.00987189	0.00666082	0.00353883	0.00754378	0.0150314	0.0094926	0.0143201	0.00884581	0.0075254	0.00367691	0.00598894	0.00277555	0.00211125	0.00362068	0.00164201	0.000585893	0.00105888	0.00396293	0.00597969	0.000791251
1.24422	3.57528	0.791375	3.84182	7.22931	13.6826	2.74147	15.4349	0.750943	0.591737	1.06853	0.442389	56.274	59.6183	127.111	151.256	2	2	4	2	20	24	39	77	0.00355159	0.0034146	0.000216855	0.00175961	0.00102688	0.00176378	0.000175787	0.000256019	0.00230244	0.00222207	0.0114045	0.00467595	0.0122281	0.00307616	0.00159118	0.000396151	0.0156363	0.00823802	0.0162949	0.0267541	0.0124112	0.00074481	0.00491057	0.0013617	0.000687759	0.00202464
1.593	3.10502	1.09605	3.65745	15.7233	5.41058	13.3281	21.3104	5.82469	2.18934	2.06627	4.19015	2932.99	935.934	494.348	3118.14	3	4	2	2	3	3	3	3	0.0148463	0.00758756	0.0065516	0.00374135	0.00653185	0.00722736	0.010352	0.00889031	0.0117645	0.0168721	0.0119172	0.0133314	0.0143589	0.0161136	0.0111236	0.00772119	0.00528527	0.00406216	0.00402969	0.00395458	0.000616988	0.000309522	0.000442167	0.000875758	4.85923e-05	0.000646592
1.21594	3.12337	0.247678	3.35725	8.41717	7.70747	7.65889	13.163	3.19223	3.17938	1.95376	2.42273	1397.63	1089.97	817.742	1642.83	2	2	3	3	4	3	4	4	0.0021986	0.00646443	0.00136767	0.00191894	0.00396111	0.00451521	0.00706007	0.00252501	0.000951496	0.00290101	0.000277093	0.00134388	0.00478961	0.0129406	0.00268792	0.000415752	0.00152795	0.00894097	0.00153461	0.00275183	0.000221456	0.000198883	0.0017157	0.000530206	0.000844278	0.000658602
1.21954	3.27091	0.106821	3.4909	6.38922	11.1753	4.03457	13.4902	8.75954	4.58135	5.05527	5.19024	1871.94	988.97	1844.21	2640.83	4	3	2	3	3	4	7	3	0.00224074	0.0103572	0.0129651	0.00294503	0.00589655	0.0016266	0.000738111	0.0021992	0.00336834	0.00138353	0.00703683	0.00091707	0.00695682	0.000286115	0.00871309	0.00229503	0.00485743	0.00111026	0.00243688	0.000185868	0.00298849	3.75173e-05	0.00036706	0.00101151	0.000745852	0.000844065
1.30737	3.18047	0.112473	3.43873	8.62702	6.88681	5.26124	12.2284	4.37759	1.28122	1.83631	4.09939	1248.2	239.604	727.034	1444.56	3	3	2	3	3	5	3	3	0.00833819	0.00427705	0.00460275	0.00846473	0.00467308	0.00671377	0.00579856	0.00512205	0.00856077	0.00708849	0.00303429	0.0041801	0.00314498	0.000545824	0.0026482	0.00101051	0.0035735	0.00100064	0.00126615	0.0046078	0.00147829	0.00234774	0.000364283	0.0010943	0.00372625	0.00049445
1.61907	3.36606	1.37377	3.97943	5.73453	10.7953	7.08029	12.9219	0.440042	0.78633	0.401484	0.3231	561.21	65.9734	41.6862	564.048	2	2	2	2	3	2	3	3	0.00539407	5.9804e-05	0.00790314	0.00677291	0.00513645	0.0035786	0.00322541	0.00723659	0.0202915	0.0200877	0.00311711	0.00151175	0.000848555	0.0043366	0.000550332	6.39948e-05	0.00181925	0.000179893	0.00187371	0.00153774	0.00198263	0.000685344	2.19105e-05	0.00144247	0.000330369	0.00153898
1.46974	2.93314	0.450788	3.29369	7.84767	11.9037	6.98355	13.3801	0.280059	0.116013	1.07373	1.03772	157.081	52.1016	237.053	247.867	2	2	3	2	2	2	58	3	0.00750812	0.00170028	0.00842013	0.0302652	0.00064709	0.23389	0.00984658	0.0214149	0.00148942	0.00160444	0.000277256	0.00104129	0.00404665	0.000215914	0.0025815	0.000295375	0.00182855	0.00022431	0.000238173	2.72482e-05	0.00379654	0.000768311	0.00283592	0.00291892	0.00673658	0.244758
0.938342	2.9899	0.490486	3.15207	6.31665	10.163	5.23469	12.0763	6.2899	5.72757	3.74647	4.97436	1244.25	1449.94	1314.4	2078.9	4	2	3	3	3	3	3	3	0.00390103	0.00443304	0.01112	0.025747	0.00751321	0.00036518	0.00298953	0.0039574	0.00689403	0.021486	0.00705441	0.00977544	0.00507268	0.00200839	0.000278765	0.00318027	0.00321643	0.00797875	0.00375692	0.00104417	0.000339547	0.000440008	0.00151607	0.000886063	0.00281449	0.0057099
1.06428	2.78194	0.609524	3.01201	4.43283	7.99292	10.751	14.111	8.02374	11.6691	0.788099	10.3986	3206.74	4548.64	362.63	4918.73	2	2	2	2	3	7	3	6	0.000182903	0.00068636	7.09339e-05	0.000204558	0.000436169	2.1435e-05	0.000177326	0.000447869	0.000250708	0.000327749	0.000708876	0.00174104	0.000554746	0.0025483	0.00112083	0.000581802	0.00257339	0.0011863	0.000190972	0.0018085	0.00219459	9.68474e-05	0.00119719	3.03445e-05	0.000919075	0.00101271
1.17964	2.85432	0.255526	3.05848	15.7379	6.81582	13.7593	21.9876	9.08383	2.29985	4.06898	6.46534	3550.45	838.026	1467.57	3904.66	3	3	2	3	4	4	4	4	0.0035053	0.00700305	0.015093	0.0259945	0.0281988	0.0227859	0.0207252	0.0257651	0.0191757	0.0220262	0.0141207	0.0136842	0.0094228	0.0137716	0.0116704	0.00742836	0.0106622	0.00617623	0.00671191	0.00402879	0.000483645	0.000293431	0.00236901	0.00190993	0.000715646	0.00364202
1.7985	2.20378	0.843979	2.93384	11.2419	10.7968	9.47117	18.1763	24.0085	12.4947	4.63803	13.1147	4262.93	5151.47	1400.54	6136.88	2	3	3	3	3	4	3	4	0.00225501	0.0303366	0.0126623	0.00245707	0.0294608	0.0227642	0.00253921	0.0105041	0.0195984	0.00197026	0.00850669	0.00385001	0.00459054	0.00174968	0.0166804	0.00345158	0.0117967	0.0201143	0.00103369	0.0156865	0.00610431	0.00662888	0.00826297	0.00247759	0.00562698	0.0111973
0.999374	2.73181	0.772194	2.94474	15.1266	9.87236	16.3136	24.3395	10.6027	1.64202	3.38806	7.97654	3650.42	818.61	1410.28	3851.45	3	3	3	3	3	2	4	3	0.0038724	0.00739486	0.0117403	0.00794193	0.0240436	0.0286866	0.0230683	0.0218163	0.032954	0.0233446	0.0161522	0.0170418	0.0165363	0.0128925	0.0131172	0.0136072	0.0156038	0.0137583	0.0166474	0.00889153	0.0005965	0.000564723	0.00401792	0.00211073	0.00162602	0.00386574
0.825149	2.59631	0.408598	2.73298	10.1029	6.66872	4.58007	12.5218	7.57187	6.66372	6.47476	5.95154	3205.99	2539.89	1526.42	3983.41	2	3	2	3	4	3	4	4	0.00449547	0.0102536	0.00542131	0.00860337	0.00773733	0.00993612	0.00562828	0.00210469	0.000641706	0.00340385	0.0104875	0.0196937	0.0243095	0.0155851	0.00879718	0.00388556	0.00385717	0.000925775	0.00118422	0.00351964	0.00109057	0.00270524	0.00189319	0.000313995	0.00111296	0.000937513
0.76612	2.64099	0.315162	2.76327	7.43441	10.3431	9.13823	15.6766	6.6067	3.86345	6.4785	2.88876	1719.29	1200.51	1453.62	2007.28	3	2	2	2	4	3	3	10	0.0095071	0.00135174	0.0162661	0.00593165	0.00261725	0.00246888	0.00484703	0.00512597	0.00483258	0.00616055	0.00346172	0.0110845	0.00268634	0.0175563	0.00541911	0.0074637	0.00693446	0.00888743	0.00407367	0.000227308	0.000500369	0.00219694	0.0010409	0.000660865	0.00176878	0.000125633
[truncated: 361 more columns]

## Sheet: Label Vector Training
label
1
1
1
1
1
1
1
1
1
1
1
1
1
1
1
1
1
1
1
1
1
1
1
1
1
1
1
1
1
1
1
1
1
1
1
1
1
1
1
1
1
1
1
1
1
1
1
1
1
1
1
1
1
1
1
1
1
1
1
1
1
1
1
1
1
1
1
1
1
1
1
1
1
1
1
1
1
1
1
1
1
1
1
1
1
1
1
1
1
1
1
1
1
1
1
1
1
1
1
1
1
1
1
1
1
1
1
1
1
1
1
1
1
1
1
1
1
1
1
1
1
1
1
1
1
1
1
1
1
1
1
1
1
1
1
1
1
1
1
1
1
1
1
1
1
1
1
1
1
1
1
1
1
1
1
1
0
0
0
0
0
0
0
0
0
0
0
0
0
0
0
0
0
0
0
0
0
0
0
0
0
0
0
0
0
0
0
0
0
0
0
0
0
0
0
0
0
0
0
0
0
0
0
0
0
0
0
0
0
0
0
0
0
0
0
0
0
0
0
0
0
0
0
0
0
0
0
0
0
0
0
0
0
0
0
0
0
0
0
0
0
0
0
0
0
0
0
0
0
0
0
0
0
0
0
0
0
0
0
0
0
0
0
0
0
0
0
0
0
0
0
0
0
0
0
0
0
0
0
0
0
0
0
0
0
0
0
0
0
0
0
0
0
0
0
0
0
0
0
0
0
0
0
0
0
0
0
0
0
0
0
0
0
0
0
0
0
0
0
0
0
0
0
0
0
0
0
0
0
0
0
0
0
0
0
0
0
0
0
0
0
0
0
0
0
0
0
0
0
0
0
0
0
0
0
0
0
0
0
0
0
0
0
0
0
0
0
0
0
0
0
0
0
0
0
0
0
0
0
0
0
0
0
0
0
0
0

## Sheet: Feature Matrix Testing
'lin vel peak 1'	'lin vel peak 2'	'lin vel peak 3'	'lin vel peak 4'	'lin acc peak 1'	'lin acc peak 2'	'lin acc peak 3'	'lin acc peak 4'	'ang vel peak 1'	'ang vel peak 2'	'ang vel peak 3'	'ang vel peak 4'	'ang acc peak 1'	'ang acc peak 2'	'ang acc peak 3'	'ang acc peak 4'	'lin acc dur 1'	'lin acc dur 2'	'lin acc dur 3'	'lin acc dur 4'	'ang acc dur 1'	'ang acc dur 2'	'ang acc dur 3'	'ang acc dur 4'	'lin acc x PSD 10Hz'	'lin acc x PSD 20Hz'	'lin acc x PSD 30Hz'	'lin acc x PSD 40Hz'	'lin acc x PSD 50Hz'	'lin acc x PSD 60Hz'	'lin acc x PSD 70Hz'	'lin acc x PSD 80Hz'	'lin acc x PSD 90Hz'	'lin acc x PSD 100Hz'	'lin acc x PSD 110Hz'	'lin acc x PSD 120Hz'	'lin acc x PSD 130Hz'	'lin acc x PSD 140Hz'	'lin acc x PSD 150Hz'	'lin acc x PSD 160Hz'	'lin acc x PSD 170Hz'	'lin acc x PSD 180Hz'	'lin acc x PSD 190Hz'	'lin acc x PSD 200Hz'	'lin acc y PSD 10Hz'	'lin acc y PSD 20Hz'	'lin acc y PSD 30Hz'	'lin acc y PSD 40Hz'	'lin acc y PSD 50Hz'	'lin acc y PSD 60Hz'
1.70053	3.28835	0.83092	3.77881	7.23163	9.26278	2.3102	11.3091	6.16922	2.424	7.22482	8.5653	626.823	108.922	289.16	679.276	18	29	10	30	40	20	18	20	0.302404	0.0843095	0.00863399	0.00523312	0.00192403	0.000486569	0.0032864	0.00435926	0.00146682	0.000707077	0.00364854	0.000517518	0.00109513	0.00013014	0.00132789	0.000808496	0.000557467	1.11211e-06	0.00215336	0.000338491	0.437426	0.114773	0.0175333	0.00032515	0.00243409	0.00100663
3.02888	1.78528	1.49252	3.51878	30.0187	14.4408	15.045	31.3399	8.65709	14.8464	6.91009	9.5705	888.026	1616.02	468.564	1648.34	10	9	10	14	5	5	7	5	1.22386	1.06262	1.57023	0.974738	0.28843	0.195933	0.164556	0.104943	0.0300787	0.0204656	0.00529312	0.00417916	0.000211627	0.0036574	0.00577622	0.00787504	0.0123829	0.0140932	0.00998795	0.00365299	0.251972	0.17841	0.21646	0.204334	0.1198	0.0655517
2.13306	2.85868	1.45364	3.28484	12.2171	33.1207	12.3467	34.1402	10.094	15.6506	23.5956	21.6473	1191.59	1024.98	1869.76	1905.79	6	9	13	10	6	11	11	18	0.142883	0.0982376	0.0541292	0.165005	0.0861201	0.034244	0.00803357	0.00174139	0.00359719	0.00127053	0.00389063	0.00227988	0.00358133	0.00372484	0.00507811	0.000888182	0.00259712	0.000572752	0.000625503	0.000143536	1.58424	1.74187	0.811172	0.717739	0.268471	0.205029
1.43668	1.6144	1.48878	2.21571	6.28559	12.7622	3.9397	14.2667	6.71237	3.85378	10.2201	10.8571	579.795	256.235	528.464	774.803	7	10	25	10	15	15	17	20	0.0120588	0.0037449	0.0865296	0.0470488	0.0305081	0.00348799	0.00072131	0.00568131	0.00477757	0.00311432	0.00417042	0.00121455	0.000181412	0.00113792	0.000342442	0.000897972	0.000906505	0.000420137	0.000649389	0.000491085	0.700042	0.0901037	0.0660146	0.0986351	0.0783342	0.0349588
2.89944	3.14704	1.6108	3.83292	15.5495	30.0448	14.4799	32.9398	17.305	14.3565	24.404	22.2704	1729.08	1034.57	2167.58	2646.59	2	10	13	11	11	15	14	14	0.272958	0.0553841	0.0757614	0.0768136	0.0191061	0.00192254	0.011349	0.00394071	0.00156892	8.02612e-05	0.00142705	0.00383853	0.00403	0.005672	0.000223997	0.000519874	0.00148892	0.00163064	0.00351418	0.00214999	2.34878	2.05395	1.12453	0.573058	0.210622	0.189823
2.40085	2.76249	0.504199	3.68094	7.59199	8.31549	2.90164	11.6278	3.61805	3.46748	5.88049	3.20879	498.284	339.24	282.512	498.366	24	16	3	20	5	10	26	17	0.298101	0.113851	0.0462598	0.0139894	0.000945936	0.00135416	0.00135689	0.00149419	7.00932e-06	3.35165e-05	0.000584869	0.000464771	0.000307027	0.00106324	0.00133281	0.000485617	0.000903438	0.000706712	0.000290606	0.000172329	0.124655	0.130949	0.0467912	0.0298102	0.008345	0.00130213
4.12596	2.38323	1.14942	4.21745	10.7465	10.2775	5.7382	13.699	4.59742	3.88788	18.4781	12.1365	551.997	610.81	989.38	1072.81	20	28	13	38	4	4	28	17	0.330935	0.04165	0.181178	0.0685883	0.105924	0.0104473	0.0120749	0.00444054	0.000762523	0.00668827	0.000897543	0.00157125	0.000974356	0.000193807	0.00103662	0.00165159	0.00128265	0.000281277	0.000209434	0.000350412	2.30673	0.246335	0.00248741	0.0775639	0.0377657	0.0183838
3.51043	3.10188	3.16861	5.47731	27.338	13.0224	13.2614	30.1536	8.18755	13.4788	6.11861	9.41029	1048.34	1213.54	795.335	1346.38	10	13	10	10	4	4	8	20	0.850825	0.863933	1.0897	0.736338	0.385842	0.17232	0.0422801	0.0424865	0.0482776	0.0200169	0.0164597	0.00937134	0.00678328	0.000600595	0.00290052	0.00414304	0.00381183	0.00308427	0.000974441	1.83791e-05	0.193043	0.274023	0.346999	0.0711259	0.0111493	0.00201098
2.2281	2.78115	2.30294	3.44582	12.1149	22.4399	7.51715	25.535	15.2993	3.98824	12.7312	16.6219	842.61	302.554	907.348	1149.65	7	10	12	9	23	4	7	24	0.0966187	0.0322872	0.138389	0.102248	0.0275073	0.0287814	0.0252019	0.0393616	0.0216419	0.0141991	0.00673572	0.000783263	0.00535351	0.000557306	0.00162064	0.000164412	0.000236451	0.00215429	0.000754531	1.05156e-05	2.29258	0.390529	0.622293	0.383633	0.0618512	0.00734904
3.76635	3.80305	1.83491	5.64654	35.7316	30.6024	13.833	47.3787	15.8345	4.02388	15.0997	15.4829	1725.23	1034.09	1492.79	2253.23	6	6	5	7	7	4	5	10	1.3089	0.245207	0.506997	0.0383127	0.309145	0.447581	0.714978	0.447821	0.369431	0.140315	0.0698764	0.0612467	0.0291253	0.0331767	0.0166032	0.00958841	0.00179862	0.0052781	0.00310145	0.0058226	1.88697	0.865135	0.170869	0.0423847	0.591825	0.267197
1.33963	2.09606	0.26618	2.30474	9.08739	17.4297	3.51845	19.7284	8.94412	3.32012	8.55248	4.23072	748.659	316.201	953.917	1113.7	10	11	5	10	17	10	9	19	0.173422	0.069465	0.0679902	0.0486977	0.0477733	0.0748209	0.0120988	0.00893251	0.000583315	0.00128593	0.000981563	0.00171227	5.40733e-05	0.000842309	0.000357014	0.00242834	0.00347835	0.000258332	0.000337014	0.000209975	0.682076	0.541092	0.285225	0.228228	0.0214923	0.0949852
4.73582	3.17691	2.50992	6.21455	24.1747	15.1539	8.88951	29.2438	12.0341	12.6044	8.39219	15.7234	871.116	904.656	808.677	1308.41	8	16	9	9	18	16	8	17	0.998068	0.170763	0.262093	0.261904	0.3121	0.214093	0.0682041	0.104873	0.0449356	0.0540845	0.0174506	0.00647003	0.00159414	0.00418596	0.00352121	0.00805128	0.00491889	0.00289133	0.00152546	0.000504762	0.789899	0.490431	0.0802608	0.142743	0.0290697	0.0113721
2.17703	1.13423	1.10517	2.50473	15.7477	4.7821	5.80792	16.6288	4.73638	5.65582	7.81241	5.37071	497.128	635.016	422.46	723.306	9	16	10	9	8	5	19	14	0.40013	0.0832367	0.172838	0.137526	0.123046	0.061832	0.034846	0.0193071	0.00506534	0.00388278	0.00237015	0.00323807	0.000918995	0.00171838	0.00146148	0.000154521	0.00139922	0.000181936	0.000610125	2.5253e-05	0.00321461	0.111281	0.0853474	0.0457936	0.00977701	0.00964799
1.74898	2.91771	1.27234	3.62043	7.0613	7.92743	3.79797	10.6071	7.13313	5.25653	16.8256	10.813	687.993	289.056	541.515	873.659	16	32	33	31	6	17	32	40	0.231376	0.0656405	0.0271977	0.0403901	0.0097484	0.0018686	0.000284007	0.000322274	0.00184166	0.000147644	0.000227467	0.000600331	0.000667383	0.00130427	0.000779959	0.000631779	0.00205719	0.000144662	2.81321e-05	0.000213049	0.697765	0.0560215	0.0324935	0.00748835	0.0201284	0.0132898
0.898659	3.77733	3.63063	4.37575	13.27	10.9668	12.2474	20.614	20.6924	12.8838	7.97926	19.7147	1208.18	1029.88	529.363	1496.38	6	9	10	10	7	12	18	10	0.0773194	0.0608644	0.0426194	0.141869	0.0843362	0.0715524	0.0837679	0.104931	0.0650937	0.0328286	0.0279085	0.00628344	0.00297632	0.00313711	0.00162074	0.00281861	0.00206514	0.00135591	0.000992837	0.000642757	2.80098	0.0373182	0.114455	0.133319	0.15454	0.0850411
1.27285	5.04843	1.9385	5.53168	4.83762	20.3396	7.25347	20.9193	13.3818	3.30917	12.4188	15.0776	1147.75	252.764	774.733	1210.85	5	18	11	19	11	11	15	21	0.055511	0.230648	0.0509047	0.0240964	0.0186039	0.000632749	0.0150402	0.00990855	0.00827419	0.00839216	0.00269803	0.00152191	0.0033674	0.0027882	0.00112027	0.00152046	0.000160762	0.00262711	0.000464202	0.000878883	1.36336	1.16094	0.305721	0.172524	0.00997022	0.0192969
0.861847	3.42426	1.07662	3.53801	27.2339	34.7792	59.8012	74.3469	8.2423	4.49543	0.84134	4.8426	4253.22	1680.36	266.991	4574.8	2	2	2	2	3	3	3	3	0.00188687	0.00890851	0.010353	0.0163433	0.0194419	0.0272277	0.0237001	0.0339354	0.0347726	0.034531	0.0319715	0.0236249	0.0303841	0.0279595	0.0294885	0.0340988	0.0245162	0.0191319	0.0165589	0.0175757	0.0235956	0.0107964	0.0122566	0.0105159	0.0213618	0.0146128
0.662308	3.31713	1.43228	3.67334	4.15723	6.0764	10.8027	12.5156	2.98836	1.76858	0.950602	1.85313	1316.2	644.159	163.378	1438.81	4	14	3	3	3	3	4	3	0.00122347	0.00125811	0.00150625	0.00544282	0.00282621	0.00264824	0.00730195	0.000942552	0.00168665	0.000822122	0.00250456	0.000610304	0.00042397	0.000280667	0.000365338	0.000517305	0.00144844	0.000609735	0.000502667	0.00181992	0.000851006	0.000268823	0.000746368	0.000134597	0.000139703	0.000876362
0.467774	3.338	0.508993	3.39696	15.6277	10.5088	42.5129	45.9076	10.8166	8.26335	1.42342	6.90668	5017.13	2909.64	416.533	5286.81	3	2	2	2	3	3	2	3	0.0027387	0.0166754	0.0169727	0.0372215	0.0203697	0.0306191	0.0211305	0.030759	0.0252262	0.025943	0.0290382	0.0190192	0.0185181	0.00625162	0.0169791	0.0146558	0.00966646	0.0195834	0.00929148	0.0164417	0.00311765	9.29726e-05	0.00225148	0.000391642	0.000549124	0.000970823
0.5492	3.1385	1.20074	3.2547	20.9648	21.9371	70.0274	76.319	14.4692	5.33832	2.6512	11.3586	7678.81	1971.36	1246.5	8025.22	3	2	2	2	3	3	3	3	0.00503535	0.0135813	0.0241827	0.0327198	0.0368497	0.0514157	0.0559367	0.0460831	0.0546823	0.0447089	0.0538973	0.0587908	0.0641494	0.044029	0.0443682	0.0362358	0.0361103	0.037146	0.0377682	0.0277062	0.00177942	0.00351403	0.00189434	0.00232487	0.00146533	0.00175099
0.44839	2.88725	0.818011	3.00997	4.50636	4.71096	11.5746	13.1031	5.25687	2.21189	0.501946	2.83355	2744.23	1048.62	153.487	2937.81	4	31	3	3	4	3	3	4	0.00396419	0.00386341	0.000967245	0.00363236	0.00520582	0.00269185	0.00343878	0.00356222	0.00436037	0.00366747	0.00287644	0.00145359	2.32467e-05	0.000848464	0.000440106	0.00171159	0.000931233	0.000158015	0.000291694	8.7433e-05	0.000113236	0.000190557	0.000862579	0.00172824	0.000386079	0.000917807
0.461017	1.36093	0.738912	1.60751	2.09152	3.20618	10.2353	10.4645	2.77325	1.87295	0.906517	2.67225	790.017	722.481	329.344	1102.26	2	6	2	2	5	3	4	8	3.07044e-05	0.00169724	0.00319977	0.00400547	0.000999686	0.00268937	0.00102849	0.00191309	4.70747e-05	0.00110656	0.00142233	0.000114611	0.00122844	0.00087123	0.000456607	2.12087e-05	0.000625431	0.000236616	0.00146846	9.70237e-05	0.000466703	0.000406799	8.94941e-05	0.00146195	0.000375256	0.00216113
0.0642566	1.64392	0.761616	1.81183	1.95111	3.89859	10.7186	11.1694	9.00711	6.31068	4.7948	8.51593	4153.61	2967.73	1712.46	4917.02	4	2	4	4	3	3	4	3	0.00160715	0.000662795	0.000357827	0.000317519	0.000439341	0.000158281	0.00091857	0.000285856	0.00174449	0.000831854	0.000887779	0.00031764	0.000466274	0.000221374	0.00211054	0.00121999	0.000596245	8.45829e-05	8.38611e-06	0.000170265	0.000796569	0.00067418	0.000718585	0.000755942	0.00068089	0.000652939
0.189963	1.6076	1.0343	1.85282	14.6172	7.29621	20.9024	25.7121	8.88874	3.39887	9.10728	12.3316	4101.87	1596.91	2701.35	4911.98	5	4	3	3	2	3	4	4	0.00150829	0.00192633	0.000400525	0.00192201	0.00255711	0.00594718	0.00851303	0.0182989	0.0214881	0.0163073	0.0196485	0.0203949	0.0180225	0.0162376	0.0244489	0.0257949	0.0228969	0.0179725	0.0238221	0.0151537	5.15812e-05	0.000231846	0.000698956	0.000817756	0.00103044	0.00182538
0.355704	1.6853	1.06212	1.94946	10.6776	11.7391	33.3616	36.9434	5.50181	3.98528	0.551648	4.03982	2592.68	1545.89	129.08	3019.56	2	2	2	2	3	4	3	3	0.00191155	0.00172821	0.00204706	0.00445077	0.00418607	0.0041305	0.00340227	0.00876713	0.00562831	0.00260633	0.00294524	0.00469726	0.000802283	0.00176833	0.00198221	0.00128322	0.00484685	0.00794084	0.00339378	0.00873705	0.00117402	0.00225262	0.00183215	0.00149505	0.000664134	0.00215533
0.974007	2.19218	1.3639	2.34248	155.388	73.9976	87.0932	172.111	26.5034	19.5075	8.95275	29.1572	15014.1	10740.2	4499.42	18467.8	2	2	2	3	3	3	3	3	0.00679742	0.00957669	0.0230674	0.0265736	0.0489853	0.0635094	0.0842374	0.125385	0.136036	0.170465	0.206184	0.227936	0.287389	0.328457	0.374546	0.40226	0.4194	0.507804	0.546396	0.53915	0.0355355	0.0455202	0.0578746	0.0626926	0.0761859	0.078964
0.229188	1.57138	1.03277	1.82886	13.0102	3.96632	18.0802	22.4274	4.58871	3.27008	0.496194	2.42412	1856.66	916.603	129.592	2057.67	3	5	3	3	3	4	4	4	0.00881052	0.00661816	0.00967566	0.0094327	0.0153273	0.0192922	0.01739	0.0170958	0.0135864	0.0109274	0.00929125	0.00920602	0.0108395	0.00755907	0.0130177	0.00818769	0.00813789	0.0127609	0.00808815	0.00637581	0.00109098	0.000482608	0.00104927	0.00105068	9.14524e-05	0.00106056
0.314651	1.38167	0.855164	1.62495	9.83015	6.18464	10.3719	11.0965	11.5882	9.26815	4.4099	8.50107	5138.15	4512.36	1599.18	6654.32	2	4	2	2	3	3	3	3	0.000592897	0.00136234	0.00385446	0.000351857	0.00115573	0.00226823	0.00021055	0.000331226	0.000611166	0.000466672	6.38316e-05	0.00196016	0.0025936	0.00296518	0.00103445	0.0023247	0.00254965	0.00057876	0.00438853	0.00293261	0.000833731	0.00428192	0.0055195	0.00293435	0.00062058	0.00316029
0.513132	1.57213	1.22965	1.79055	34.5768	24.2395	60.6488	68.116	13.2151	8.05778	1.30263	9.60508	7061.58	4012.68	609.516	8126.12	3	3	2	3	3	3	3	3	0.0103909	0.0230312	0.0280447	0.0351443	0.0585853	0.0634377	0.0799431	0.0939408	0.10417	0.105531	0.0898141	0.103305	0.0778452	0.0880717	0.0824249	0.0687674	0.0738677	0.0573739	0.0426834	0.0350641	0.000188099	0.000620291	0.00136452	0.000296612	0.000122125	0.00028178
0.119425	1.26304	0.778417	1.40568	4.50005	2.48519	15.4185	15.5521	14.4417	6.77959	1.68582	14.7361	6297.52	3017.28	667.893	7014.9	5	4	3	3	3	3	3	3	0.00127127	0.000543196	0.00206296	0.00206902	0.00278613	0.00458263	0.00549827	0.00512934	0.0088799	0.00146774	0.00274983	0.00177981	0.0018926	0.00185842	0.002041	0.00354212	0.00264125	0.000902101	0.00292043	0.00040107	0.000184742	0.000760141	1.02961e-05	0.000197902	0.00164721	0.000953546
0.297883	1.35963	0.563823	1.42666	15.4366	5.62852	8.56058	16.6283	4.8344	4.79723	3.41702	5.59651	2277.27	1848.82	1530.06	2743.55	3	2	5	6	3	4	4	7	0.000825595	0.00994514	0.00980667	0.011917	0.0169848	0.0246269	0.0402882	0.0297792	0.0268125	0.0222362	0.0186799	0.0187143	0.0235341	0.0282941	0.0241127	0.025051	0.0239078	0.0178945	0.0173518	0.0141507	0.00276793	0.000298179	0.00052958	0.000930482	0.000559065	7.98479e-05
3.26123	4.7632	2.51344	6.29611	31.6534	14.1061	14.0083	37.2372	3.98212	8.75744	5.52837	5.31881	2329.15	2983.93	2315.34	3218.59	3	2	4	3	3	3	3	8	0.019608	0.00557315	0.00718626	0.0091054	0.013444	0.022542	0.0392679	0.0379208	0.0474676	0.0493501	0.0579178	0.077852	0.0708106	0.0648865	0.0705535	0.0641494	0.063432	0.0629494	0.0689514	0.0686295	0.00231379	0.00108399	0.000894411	0.000115422	0.00127359	0.00131576
[truncated: 361 more columns]

## Sheet: Label Vector Testing
label
1
1
1
1
1
1
1
1
1
1
1
1
1
1
1
1
0
0
0
0
0
0
0
0
0
0
0
0
0
0
0
0
